# Supplementary material for: The impact of horizontal violence among nurses on their job burnout: a moderated mediation model
Source: Front Public Health. 2025 Sep 24;13:1633956. doi: 10.3389/fpubh.2025.1633956 (PMC12504363; doi:10.3389/fpubh.2025.1633956)
Supplement: Supplementary file 1 [file Data_Sheet_1.xlsx]

## Sheet: Sheet1
横向暴力	显性暴力	A1	A2	A3	A4	A5	A6	A7	A8	隐性暴力	A9	A10	A11	A12	A13	A14	A15	A16	A17	A18	A19	心理	B1	B2	B3	B4	使命	导向力	C1	C2	C3	C4	利他贡献	C5	C6	C7	主动进取	C8	C9	C10	倦怠	‌情绪衰竭	D1	D2	D3	D4	D5	D6	D7
43	12	1	1	2	1	2	2	2	1	31	3	3	3	3	2	2	3	3	2	4	3	10	3	3	2	2	10	4	1	1	1	1	3	1	1	1	3	1	1	1	71	26	4	3	4	4	2	4	3
43	12	1	1	2	1	2	2	2	1	31	3	3	3	3	2	2	3	3	2	4	3	10	3	3	2	2	10	4	1	1	1	1	3	1	1	1	3	1	1	1	77	31	4	2	4	4	4	4	4
44	12	1	1	2	1	2	2	2	1	32	3	3	3	3	2	2	3	3	3	4	3	10	3	3	2	2	10	4	1	1	1	1	3	1	1	1	3	1	1	1	80	36	4	3	4	5	5	5	6
44	13	1	1	2	1	3	2	2	1	31	3	3	3	3	2	2	3	3	2	4	3	9	2	3	2	2	12	6	2	2	1	1	3	1	1	1	3	1	1	1	86	34	4	4	5	5	5	5	2
46	14	1	1	2	1	4	2	2	1	32	3	3	3	3	2	3	3	3	2	4	3	7	1	3	1	2	16	7	2	2	1	2	4	1	1	2	5	2	1	2	91	32	5	1	3	4	5	5	3
47	14	2	1	2	1	2	3	2	1	33	3	3	3	4	2	3	3	3	2	4	3	7	3	1	1	2	17	6	2	2	1	1	3	1	1	1	8	4	2	2	92	36	5	4	4	4	4	5	4
48	13	1	1	2	2	2	2	2	1	35	3	3	5	3	3	2	3	3	3	4	3	6	2	2	1	1	18	9	3	3	1	2	5	1	2	2	4	1	2	1	93	36	5	2	5	5	5	5	4
49	15	2	1	2	1	3	3	2	1	34	3	4	4	3	2	2	4	3	2	4	3	6	2	2	1	1	18	8	2	2	2	2	4	1	1	2	6	2	2	2	93	36	5	4	4	5	5	5	4
50	14	2	1	2	1	3	2	2	1	36	3	4	4	3	2	2	4	3	2	5	4	6	2	2	1	1	18	10	3	2	1	4	3	1	1	1	5	2	1	2	93	36	3	4	5	4	5	5	4
52	17	2	2	3	1	3	3	2	1	35	3	4	4	3	2	3	3	4	2	4	3	6	2	2	1	1	18	6	2	2	1	1	6	2	2	2	6	2	2	2	94	36	4	4	5	5	5	3	4
53	14	1	1	2	3	2	2	2	1	39	3	5	3	5	2	2	3	5	4	4	3	6	2	2	1	1	18	8	2	2	2	2	4	1	1	2	6	2	2	2	94	30	4	2	5	3	5	5	4
91	36	4	4	5	4	5	5	5	4	55	5	5	5	5	5	5	5	5	5	5	5	4	1	1	1	1	21	11	4	3	2	2	4	1	1	2	6	2	2	2	107	52	5	6	6	6	6	6	6
53	14	1	1	3	1	2	3	2	1	39	3	4	4	3	3	2	4	4	3	5	4	8	1	3	2	2	21	12	4	2	2	4	4	1	1	2	5	2	2	1	91	36	5	4	5	5	4	5	4
44	12	1	1	2	1	2	2	2	1	32	3	3	4	3	2	2	3	3	2	4	3	8	3	1	2	2	22	14	4	4	2	4	4	1	1	2	4	1	2	1	83	34	5	3	5	5	5	5	4
48	13	1	1	2	2	2	2	2	1	35	3	3	5	3	3	2	3	3	3	4	3	7	2	2	1	2	23	14	4	4	3	3	4	1	1	2	5	1	3	1	99	39	5	4	5	5	5	5	4
47	16	2	1	3	1	3	2	2	2	31	3	3	3	3	2	2	3	3	2	4	3	10	3	3	2	2	24	12	3	3	3	3	5	1	3	1	7	2	3	2	87	35	5	4	5	5	4	5	3
51	15	2	1	3	1	2	3	2	1	36	3	3	4	3	2	3	4	4	2	5	3	9	3	3	2	1	24	12	3	3	3	3	5	1	3	1	7	2	3	2	95	36	4	4	4	5	5	5	4
46	14	2	1	2	2	2	2	2	1	32	3	3	3	3	3	2	3	3	2	4	3	9	3	2	2	2	24	11	3	3	1	4	4	1	1	2	9	4	1	4	85	36	4	4	4	6	4	5	4
46	13	1	1	2	1	3	2	2	1	33	3	4	3	3	2	2	4	3	2	4	3	10	3	3	2	2	27	11	1	3	3	4	7	2	2	3	9	3	3	3	87	36	1	4	5	5	6	5	4
51	19	2	2	3	2	3	2	3	2	32	3	3	3	3	2	2	4	3	2	4	3	7	3	1	2	1	27	11	4	3	1	3	9	2	3	4	7	4	1	2	89	33	5	4	3	5	1	5	4
43	12	1	1	2	1	2	2	2	1	31	3	3	3	3	2	2	3	3	2	4	3	10	3	3	2	2	27	14	4	4	3	3	7	2	2	3	6	2	3	1	79	31	5	4	3	4	4	4	3
45	13	1	1	2	2	2	2	2	1	32	3	3	3	3	3	2	3	3	2	4	3	9	2	3	2	2	27	13	4	3	2	4	6	2	2	2	8	4	2	2	84	30	4	4	5	1	5	3	4
48	15	1	1	3	1	3	3	2	1	33	4	4	3	3	2	2	3	3	2	4	3	9	3	3	1	2	28	16	4	4	4	4	3	1	1	1	9	3	4	2	87	34	5	4	5	3	3	4	4
48	13	1	1	2	1	3	2	2	1	35	3	3	3	3	3	2	3	4	2	5	4	10	3	3	2	2	29	12	3	3	3	3	8	2	3	3	9	3	3	3	89	36	5	4	5	3	5	5	4
48	15	2	2	3	1	2	2	2	1	33	4	3	4	3	2	2	3	3	2	4	3	7	3	1	2	1	30	12	3	3	3	3	9	2	3	4	9	3	3	3	91	35	5	4	5	0	6	5	4
47	14	1	2	2	1	2	3	2	1	33	3	3	4	3	2	3	3	3	2	4	3	10	3	3	2	2	30	14	4	4	2	4	8	1	3	4	8	4	2	2	76	31	2	4	4	4	6	4	3
48	14	1	1	3	1	3	2	2	1	34	3	3	4	3	2	2	4	3	2	4	4	10	3	3	2	2	31	13	4	3	3	3	6	1	2	3	12	5	3	4	91	33	5	4	4	5	0	5	4
45	12	1	1	2	1	2	2	2	1	33	3	4	4	3	2	2	3	3	2	4	3	10	3	3	2	2	31	10	4	4	1	1	10	3	3	4	11	5	1	5	83	39	5	4	5	5	5	5	4
46	12	1	1	2	1	2	2	2	1	34	3	4	4	3	2	2	3	4	2	4	3	9	2	3	2	2	31	10	4	4	1	1	10	3	3	4	11	5	1	5	72	31	4	3	4	4	4	5	4
47	14	1	2	2	1	3	2	2	1	33	3	3	4	3	2	3	3	3	2	4	3	10	3	3	2	2	32	12	4	3	2	3	10	2	4	4	10	4	2	4	73	24	4	2	1	4	3	4	4
47	15	1	2	3	1	3	2	2	1	32	3	3	3	4	2	2	3	3	2	4	3	9	2	2	2	3	32	13	2	3	4	4	10	3	3	4	9	3	4	2	85	31	5	0	3	5	5	5	2
77	32	4	2	5	3	5	5	4	4	45	5	5	5	3	3	4	4	4	3	5	4	6	1	2	1	2	32	15	4	4	3	4	8	2	2	4	9	3	3	3	99	44	6	6	3	5	5	6	4
44	13	1	1	2	1	3	2	2	1	31	3	3	3	3	2	2	3	3	2	4	3	8	3	1	2	2	34	16	4	4	4	4	8	1	3	4	10	4	4	2	85	36	5	4	3	5	5	5	4
47	14	1	2	2	1	3	2	2	1	33	3	3	4	3	2	2	4	3	2	4	3	8	3	3	1	1	35	13	3	4	4	2	9	3	3	3	13	4	4	5	73	32	5	1	4	3	5	5	4
43	12	1	1	2	1	2	2	2	1	31	3	3	3	3	2	2	3	3	2	4	3	11	3	3	3	2	35	19	5	5	4	5	10	4	4	2	6	1	4	1	77	26	4	3	4	3	4	4	3
44	13	1	1	2	1	3	2	2	1	31	3	3	3	3	2	2	3	3	2	4	3	7	2	2	1	2	36	16	4	4	4	4	9	1	4	4	11	4	4	3	73	29	3	3	4	3	4	4	3
43	12	1	1	2	1	2	2	2	1	31	3	3	3	3	2	2	3	3	2	4	3	14	3	3	4	4	36	15	4	4	3	4	10	3	3	4	11	4	3	4	67	29	4	3	5	4	4	4	3
89	36	4	5	5	4	4	5	5	4	53	5	5	4	4	5	5	5	5	5	5	5	7	1	2	2	2	36	15	5	5	4	1	7	1	2	4	14	5	4	5	100	42	5	4	5	4	5	6	4
43	12	1	1	2	1	2	2	2	1	31	3	3	3	3	2	2	3	3	2	4	3	9	2	3	2	2	37	18	5	5	4	4	8	3	1	4	11	3	4	4	61	30	4	3	4	3	4	4	4
31	12	1	1	2	1	2	2	2	1	19	1	1	1	2	2	1	1	3	2	3	2	14	3	3	4	4	37	16	4	4	4	4	9	2	3	4	12	4	4	4	9	1	1	1	1	1	1	1	1
48	17	2	2	3	1	3	3	2	1	31	3	3	3	3	2	2	3	3	2	4	3	11	3	3	2	3	37	15	4	4	3	4	11	2	4	5	11	4	3	4	71	30	4	3	4	2	4	5	3
52	17	2	2	3	1	3	3	2	1	35	3	4	4	3	2	3	3	4	2	4	3	8	2	3	2	1	37	16	4	4	4	4	10	3	3	4	11	3	4	4	90	36	4	4	4	5	4	5	4
26	9	1	1	1	1	1	1	2	1	17	1	1	1	3	2	2	1	2	1	2	1	17	4	4	4	5	38	16	4	4	4	4	10	3	3	4	12	4	4	4	69	26	4	3	4	3	4	3	3
46	14	2	1	2	1	3	2	2	1	32	3	3	4	3	2	2	3	3	2	4	3	10	3	3	2	2	38	16	4	4	4	4	10	3	3	4	12	4	4	4	87	40	5	3	5	5	5	5	4
63	23	3	3	3	3	3	3	3	2	40	4	3	4	4	4	2	3	5	2	5	4	9	3	3	1	2	38	16	4	4	4	4	10	3	3	4	12	4	4	4	93	36	5	4	5	2	6	5	4
59	28	5	5	5	5	3	2	2	1	31	3	3	3	3	2	2	3	3	2	4	3	6	2	2	1	1	38	16	4	4	4	4	10	3	3	4	12	4	4	4	90	36	6	4	5	3	5	5	4
47	14	1	2	2	1	2	2	3	1	33	3	3	3	3	2	4	3	3	2	4	3	10	3	3	2	2	38	16	4	4	3	5	11	3	4	4	11	4	3	4	83	31	5	2	5	3	1	5	4
43	12	1	1	2	1	2	2	2	1	31	3	3	3	3	2	2	3	3	2	4	3	8	3	1	2	2	38	16	4	4	4	4	10	3	3	4	12	4	4	4	70	25	4	3	3	2	4	4	2
46	13	1	1	2	2	2	2	2	1	33	3	3	3	3	3	2	3	3	3	4	3	10	3	3	2	2	40	17	4	4	4	5	11	3	4	4	12	4	4	4	84	31	4	3	3	4	4	5	4
46	13	1	1	2	2	2	2	2	1	33	3	3	3	3	3	2	3	3	3	4	3	10	3	3	2	2	40	17	4	4	4	5	11	3	4	4	12	4	4	4	83	31	4	3	3	4	4	5	4
49	15	1	3	2	1	3	2	2	1	34	3	3	4	3	3	2	3	4	2	4	3	7	2	2	2	1	41	18	5	5	4	4	11	4	3	4	12	4	4	4	81	33	4	3	5	6	5	3	3
43	12	1	1	2	1	2	2	2	1	31	3	3	3	3	2	2	3	3	2	4	3	12	4	3	3	2	43	18	5	4	4	5	13	4	4	5	12	4	4	4	79	33	5	4	2	5	5	5	2
46	14	1	2	2	1	3	2	2	1	32	3	3	4	3	2	2	3	3	2	4	3	9	2	3	2	2	44	18	4	5	4	5	12	3	4	5	14	5	4	5	75	30	4	3	4	4	4	4	3
51	13	1	1	2	1	3	2	2	1	38	3	4	4	5	2	3	3	5	2	4	3	9	3	2	2	2	44	19	5	5	4	5	13	4	4	5	12	4	4	4	96	36	5	4	5	5	5	5	2
32	10	2	1	1	1	1	1	2	1	22	3	1	1	3	1	1	3	3	1	4	1	16	4	4	4	4	45	20	5	5	5	5	12	3	4	5	13	4	5	4	68	25	4	1	4	3	4	4	3
49	14	2	1	2	1	3	2	2	1	35	3	4	4	3	2	2	3	3	2	5	4	9	3	2	2	2	45	18	5	4	4	5	13	4	4	5	14	5	4	5	88	36	5	4	5	5	4	4	4
44	13	1	1	2	1	3	2	2	1	31	3	3	3	3	2	2	3	3	2	4	3	13	3	4	3	3	45	20	5	5	5	5	12	3	4	5	13	4	5	4	49	22	4	0	4	4	4	4	3
46	14	1	1	3	1	3	2	2	1	32	3	3	3	3	2	2	3	4	2	4	3	10	3	3	2	2	45	19	5	5	4	5	13	4	4	5	13	5	4	4	86	33	5	3	5	5	4	3	4
55	12	1	1	2	1	2	2	2	1	43	3	4	3	5	2	5	3	3	5	5	5	13	4	3	3	3	46	19	5	5	4	5	13	4	4	5	14	5	4	5	99	39	5	4	5	5	5	5	4
43	12	1	1	2	1	2	2	2	1	31	3	3	3	3	2	2	3	3	2	4	3	9	2	3	2	2	46	20	5	5	5	5	11	2	4	5	15	5	5	5	42	16	3	2	3	2	2	3	1
45	12	1	1	2	1	2	2	2	1	33	3	3	3	3	3	2	3	4	2	4	3	9	3	2	2	2	46	18	5	3	5	5	13	4	4	5	15	5	5	5	77	31	5	4	5	0	5	3	4
43	12	1	1	2	1	2	2	2	1	31	3	3	3	3	2	2	3	3	2	4	3	5	2	1	1	1	47	20	5	5	5	5	13	4	4	5	14	5	5	4	46	19	2	2	2	2	0	5	4
43	12	1	1	2	1	2	2	2	1	31	3	3	3	3	2	2	3	3	2	4	3	8	2	3	2	1	47	20	5	5	5	5	13	4	4	5	14	5	5	4	69	26	4	3	3	4	3	4	3
43	12	1	1	2	1	2	2	2	1	31	3	3	3	3	2	2	3	3	2	4	3	8	2	3	2	1	48	20	5	5	5	5	13	4	4	5	15	5	5	5	96	36	5	4	5	5	3	5	4
44	12	1	1	2	1	2	2	2	1	32	3	3	3	3	2	2	4	3	2	4	3	9	3	3	1	2	48	20	5	5	5	5	13	4	4	5	15	5	5	5	94	35	5	4	5	5	5	5	2
45	12	1	1	2	1	2	2	2	1	33	3	3	3	4	2	2	3	3	2	5	3	9	3	3	2	1	48	20	5	5	5	5	13	4	4	5	15	5	5	5	90	39	5	4	5	5	6	4	4
48	14	1	1	2	3	2	2	2	1	34	3	3	3	3	2	4	3	4	2	4	3	10	3	3	2	2	48	20	5	5	5	5	13	4	4	5	15	5	5	5	77	31	5	3	4	4	4	4	3
51	17	2	2	3	1	3	3	2	1	34	3	3	3	3	3	2	3	3	4	4	3	12	4	3	2	3	48	20	5	5	5	5	13	4	4	5	15	5	5	5	72	30	3	3	4	6	4	4	2
53	14	1	1	2	3	2	2	2	1	39	3	5	3	5	2	2	3	5	4	4	3	13	3	3	4	3	48	20	5	5	5	5	13	4	4	5	15	5	5	5	69	26	4	1	4	4	3	4	3
56	17	1	1	2	2	5	3	2	1	39	5	4	4	3	3	2	4	3	2	4	5	13	3	3	4	3	48	20	5	5	5	5	13	4	4	5	15	5	5	5	66	25	5	3	1	1	4	4	3
62	22	2	1	4	3	4	4	2	2	40	4	4	4	4	3	2	4	4	3	5	3	14	3	4	4	3	48	20	5	5	5	5	13	4	4	5	15	5	5	5	63	24	4	2	2	4	4	4	0
84	31	3	3	5	3	5	5	4	3	53	5	5	5	5	5	4	5	5	4	5	5	15	4	3	4	4	48	20	5	5	5	5	13	4	4	5	15	5	5	5	63	20	3	0	3	4	4	3	0
36	11	1	1	2	1	1	2	2	1	25	3	1	1	3	2	2	3	3	2	2	3	11	3	3	3	2	10	4	1	1	1	1	3	1	1	1	3	1	1	1	50	25	3	1	4	4	4	4	3
38	14	1	1	2	1	2	4	2	1	24	2	1	2	3	2	2	2	3	2	3	2	11	3	3	2	3	10	4	1	1	1	1	3	1	1	1	3	1	1	1	58	26	4	3	4	2	4	4	3
40	12	1	1	2	1	2	2	2	1	28	3	3	3	4	2	2	3	2	2	2	2	11	3	2	3	3	10	4	1	1	1	1	3	1	1	1	3	1	1	1	60	25	4	3	3	3	4	4	2
43	12	1	1	2	1	2	2	2	1	31	3	3	3	3	2	2	3	3	2	4	3	11	2	3	3	3	10	4	1	1	1	1	3	1	1	1	3	1	1	1	68	26	3	2	3	3	4	4	3
43	12	1	1	2	1	2	2	2	1	31	3	3	3	3	2	2	3	3	2	4	3	10	3	3	2	2	10	4	1	1	1	1	3	1	1	1	3	1	1	1	69	32	4	3	4	4	4	5	3
43	12	1	1	2	1	2	2	2	1	31	3	3	3	3	2	2	3	3	2	4	3	10	2	3	3	2	10	4	1	1	1	1	3	1	1	1	3	1	1	1	70	30	4	3	4	4	4	4	3
43	12	1	1	2	1	2	2	2	1	31	3	3	3	3	2	2	3	3	2	4	3	10	3	3	2	2	10	4	1	1	1	1	3	1	1	1	3	1	1	1	71	26	4	3	3	4	4	4	3
43	12	1	1	2	1	2	2	2	1	31	3	3	3	3	2	2	3	3	2	4	3	10	3	3	2	2	10	4	1	1	1	1	3	1	1	1	3	1	1	1	72	30	4	3	4	4	4	4	3
43	12	1	1	2	1	2	2	2	1	31	3	3	3	3	2	2	3	3	2	4	3	10	3	3	2	2	10	4	1	1	1	1	3	1	1	1	3	1	1	1	77	29	3	3	4	4	5	4	3
43	12	1	1	2	1	2	2	2	1	31	3	3	3	3	2	2	3	3	2	4	3	10	3	3	2	2	10	4	1	1	1	1	3	1	1	1	3	1	1	1	79	36	5	4	5	5	5	4	4
43	12	1	1	2	1	2	2	2	1	31	3	3	3	3	2	2	3	3	2	4	3	10	3	3	2	2	10	4	1	1	1	1	3	1	1	1	3	1	1	1	80	26	4	2	3	5	4	3	2
43	12	1	1	2	1	2	2	2	1	31	3	3	3	3	2	2	3	3	2	4	3	10	3	3	2	2	10	4	1	1	1	1	3	1	1	1	3	1	1	1	80	26	5	4	3	5	2	3	4
44	13	1	1	2	2	2	2	2	1	31	3	3	3	3	2	2	3	3	2	4	3	10	2	3	2	3	10	4	1	1	1	1	3	1	1	1	3	1	1	1	82	33	0	4	5	4	5	5	6
44	13	1	1	2	1	3	2	2	1	31	3	3	3	3	2	2	3	3	2	4	3	10	3	3	2	2	10	4	1	1	1	1	3	1	1	1	3	1	1	1	83	31	4	3	4	3	4	4	3
44	13	1	1	2	1	2	2	3	1	31	3	3	3	3	2	2	3	3	2	4	3	10	3	3	2	2	10	4	1	1	1	1	3	1	1	1	3	1	1	1	83	36	5	4	4	6	4	5	4
44	13	1	1	2	1	3	2	2	1	31	3	3	3	3	2	2	3	3	2	4	3	10	3	3	2	2	10	4	1	1	1	1	3	1	1	1	3	1	1	1	84	36	4	4	5	5	5	4	3
44	12	1	1	2	1	2	2	2	1	32	3	3	3	3	2	2	4	3	2	4	3	9	3	3	2	1	12	6	2	1	1	2	3	1	1	1	3	1	1	1	84	35	5	2	5	5	5	3	4
44	12	1	1	2	1	2	2	2	1	32	3	3	3	4	2	2	3	3	2	4	3	9	3	3	1	2	12	5	1	1	2	1	3	1	1	1	4	1	2	1	85	36	5	4	5	4	3	5	4
44	12	1	1	2	1	2	2	2	1	32	3	3	3	3	3	2	3	3	2	4	3	9	2	3	2	2	12	6	1	1	1	3	3	1	1	1	3	1	1	1	86	36	5	3	5	4	5	5	4
44	13	1	1	2	1	3	2	2	1	31	3	3	3	3	2	2	3	3	2	4	3	9	3	2	2	2	12	6	2	1	1	2	3	1	1	1	3	1	1	1	86	35	5	3	5	5	3	5	3
44	12	1	1	2	1	2	2	2	1	32	3	3	3	3	2	3	3	3	2	4	3	9	3	3	2	1	12	4	1	1	1	1	3	1	1	1	5	2	1	2	87	36	5	4	5	4	4	5	4
44	12	1	1	2	1	2	2	2	1	32	3	3	3	3	3	2	3	3	2	4	3	9	3	2	2	2	12	6	2	2	1	1	3	1	1	1	3	1	1	1	87	36	4	3	5	5	5	5	4
44	13	1	1	2	1	3	2	2	1	31	3	3	3	3	2	2	3	3	2	4	3	9	2	3	2	2	12	6	2	1	1	2	3	1	1	1	3	1	1	1	87	30	5	2	5	3	1	5	3
44	13	1	1	2	1	3	2	2	1	31	3	3	3	3	2	2	3	3	2	4	3	9	3	2	2	2	12	4	1	1	1	1	3	1	1	1	5	2	1	2	87	39	5	4	5	5	5	5	4
44	12	1	1	2	1	2	2	2	1	32	3	3	3	3	2	3	3	3	2	4	3	9	2	3	2	2	12	6	2	1	1	2	3	1	1	1	3	1	1	1	87	32	4	4	3	5	3	5	2
44	12	1	1	2	1	2	2	2	1	32	3	3	3	3	3	2	3	3	2	4	3	9	3	2	2	2	12	5	1	1	2	1	3	1	1	1	4	1	2	1	87	36	4	4	5	4	5	5	4
44	12	1	1	2	1	2	2	2	1	32	3	3	3	3	2	2	4	3	2	4	3	9	2	3	2	2	12	6	2	2	1	1	3	1	1	1	3	1	1	1	87	36	4	4	5	5	6	4	4
45	13	1	1	3	1	2	2	2	1	32	3	3	4	3	2	2	3	3	2	4	3	9	4	2	1	2	13	7	1	2	2	2	3	1	1	1	3	1	1	1	87	35	5	4	2	5	5	5	4
45	13	1	1	2	2	2	2	2	1	32	3	3	3	4	2	2	3	3	2	4	3	9	3	3	1	2	13	4	1	1	1	1	3	1	1	1	6	3	1	2	88	36	5	4	5	5	4	5	3
45	12	1	1	2	1	2	2	2	1	33	3	3	3	3	2	2	3	3	3	4	4	9	3	2	2	2	14	8	3	3	1	1	3	1	1	1	3	1	1	1	88	35	5	4	4	2	5	5	4
45	13	1	1	2	2	2	2	2	1	32	3	3	3	4	2	2	3	3	2	4	3	9	2	3	2	2	14	6	1	3	1	1	4	1	1	2	4	1	1	2	89	33	4	3	4	4	4	5	4
45	13	1	2	2	1	2	2	2	1	32	3	3	3	3	3	2	3	3	2	4	3	9	2	3	2	2	14	6	1	3	1	1	4	1	1	2	4	1	1	2	89	31	5	4	1	5	5	5	4
45	12	1	1	2	1	2	2	2	1	33	3	3	3	5	2	2	3	3	2	4	3	9	3	2	2	2	14	8	3	3	1	1	3	1	1	1	3	1	1	1	90	36	5	3	5	5	5	5	4
45	13	1	1	2	1	3	2	2	1	32	3	3	3	3	2	2	4	3	2	4	3	8	2	3	2	1	15	6	2	1	1	2	4	1	1	2	5	2	1	2	90	34	5	4	3	5	5	3	4
45	12	1	1	2	1	2	2	2	1	33	3	3	3	3	2	2	3	3	3	4	4	8	3	2	2	1	15	8	2	2	2	2	3	1	1	1	4	1	2	1	90	39	5	4	5	5	5	5	4
46	13	1	1	2	2	2	2	2	1	33	3	3	3	3	2	2	4	3	2	5	3	8	2	2	2	2	15	8	2	2	2	2	3	1	1	1	4	1	2	1	90	31	5	4	1	5	5	5	0
46	13	1	1	2	1	2	2	3	1	33	3	3	3	3	2	3	3	3	3	4	3	8	2	2	2	2	15	8	2	2	2	2	3	1	1	1	4	1	2	1	90	32	2	3	4	5	4	5	4
46	13	1	1	2	1	3	2	2	1	33	3	3	3	3	3	2	4	4	3	3	2	8	2	3	2	1	15	8	2	2	2	2	3	1	1	1	4	1	2	1	91	36	5	3	5	5	5	5	4
46	13	1	1	2	1	2	2	3	1	33	3	3	3	3	2	3	3	3	3	4	3	8	2	3	2	1	15	6	2	1	1	2	4	1	1	2	5	2	1	2	91	36	5	4	3	4	5	5	4
46	13	1	1	3	1	2	2	2	1	33	3	4	3	3	2	3	3	3	2	4	3	8	2	3	2	1	16	6	2	2	1	1	4	1	1	2	6	3	1	2	91	36	5	3	5	5	4	4	4
46	13	1	1	2	2	2	2	2	1	33	4	3	3	3	2	2	3	3	3	4	3	7	2	2	2	1	16	7	2	2	1	2	4	1	1	2	5	2	1	2	91	36	6	6	5	5	5	1	4
46	13	1	1	3	1	2	2	2	1	33	3	3	3	3	2	2	5	3	2	4	3	7	1	3	2	1	16	10	3	3	1	3	3	1	1	1	3	1	1	1	91	36	5	3	5	5	5	5	2
46	13	1	1	3	1	2	2	2	1	33	3	3	3	4	2	2	3	3	2	5	3	7	2	1	2	2	16	6	1	1	3	1	5	1	3	1	5	1	3	1	91	34	5	4	5	5	2	3	4
46	14	1	1	2	2	2	2	3	1	32	3	3	3	3	2	2	4	3	2	4	3	7	1	2	2	2	16	7	2	2	1	2	4	1	1	2	5	2	1	2	91	36	5	4	5	4	5	5	4
47	13	1	2	2	1	2	2	2	1	34	3	4	3	3	2	2	5	3	2	4	3	7	1	2	2	2	16	7	2	2	1	2	4	1	1	2	5	2	1	2	92	36	5	4	5	3	5	5	4
47	14	2	1	2	1	3	2	2	1	33	3	3	3	3	4	2	3	3	2	4	3	7	2	1	2	2	16	10	3	3	1	3	3	1	1	1	3	1	1	1	92	39	5	4	5	5	5	5	4
47	14	1	1	3	1	2	3	2	1	33	3	3	3	4	2	3	3	3	2	4	3	7	2	1	2	2	16	7	2	2	1	2	4	1	1	2	5	2	1	2	92	39	4	4	5	4	5	6	4
47	15	2	1	2	1	3	3	2	1	32	3	3	4	3	2	2	3	3	2	4	3	7	2	2	1	2	16	10	3	3	1	3	3	1	1	1	3	1	1	1	92	33	4	4	4	4	4	5	3
47	14	1	1	3	1	3	2	2	1	33	3	3	3	4	2	2	3	4	2	4	3	7	2	1	2	2	17	7	2	2	1	2	4	1	1	2	6	2	2	2	92	34	5	4	4	5	5	5	2
47	13	1	1	2	1	3	2	2	1	34	3	3	4	3	3	2	3	4	2	4	3	6	2	3	2	2	17	11	3	3	1	4	3	1	1	1	3	1	1	1	93	34	5	4	3	5	5	5	4
47	14	1	2	2	1	2	2	3	1	33	3	3	3	3	2	4	3	3	2	4	3	6	2	2	1	1	17	10	3	3	2	2	3	1	1	1	4	1	2	1	93	34	5	2	5	4	5	5	4
47	13	1	2	2	1	2	2	2	1	34	3	4	3	3	2	2	5	3	2	4	3	6	2	2	1	1	17	11	3	3	2	3	3	1	1	1	3	1	1	1	93	36	5	4	4	5	5	5	4
47	16	2	1	3	1	3	2	2	2	31	3	3	3	3	2	2	3	3	2	4	3	6	2	2	1	1	17	11	3	3	1	4	3	1	1	1	3	1	1	1	93	35	5	2	5	5	5	5	2
49	14	2	1	2	1	3	2	2	1	35	3	4	4	3	2	2	3	3	2	5	4	6	2	2	1	1	18	8	2	2	2	2	4	1	1	2	6	2	2	2	93	36	5	4	5	5	5	4	3
49	13	1	1	2	1	2	3	2	1	36	3	3	3	5	2	3	5	3	2	4	3	6	2	2	1	1	18	10	3	2	1	4	3	1	1	1	5	2	1	2	93	39	5	6	3	5	5	5	4
49	16	2	1	3	1	2	4	2	1	33	3	3	3	4	2	2	3	3	3	4	3	6	2	2	1	1	18	9	2	3	2	2	4	2	1	1	5	2	2	1	93	41	6	4	5	5	4	5	4
50	13	1	2	2	1	2	2	2	1	37	3	5	5	5	2	2	3	3	2	4	3	6	2	2	1	1	18	8	1	3	2	2	4	1	1	2	6	2	2	2	93	36	5	4	3	5	5	5	3
50	15	1	2	2	1	4	2	2	1	35	3	3	3	5	2	2	5	3	2	4	3	6	2	2	1	1	18	8	2	2	2	2	4	1	1	2	6	2	2	2	94	36	5	4	3	5	5	4	4
51	12	1	1	2	1	2	2	2	1	39	3	4	3	5	2	2	4	3	4	5	4	6	1	2	2	1	18	10	3	2	1	4	3	1	1	1	5	2	1	2	94	36	5	4	4	5	5	3	4
51	14	1	1	4	1	2	2	2	1	37	3	5	3	5	2	2	3	3	4	4	3	6	2	2	1	1	18	8	1	3	2	2	4	1	1	2	6	2	2	2	94	36	5	4	4	5	5	5	4
51	16	2	1	3	1	3	2	2	2	35	3	3	3	3	2	2	3	3	3	5	5	6	2	2	1	1	18	8	2	2	2	2	4	1	1	2	6	2	2	2	94	39	5	4	4	6	5	5	4
52	19	2	2	3	2	3	3	3	1	33	3	3	4	4	2	2	3	3	2	4	3	6	2	2	1	1	18	8	1	3	2	2	4	1	1	2	6	2	2	2	94	36	4	4	5	5	5	4	4
52	17	2	2	3	1	3	3	2	1	35	3	4	4	3	2	3	3	4	2	4	3	6	2	2	1	1	18	9	2	3	2	2	4	2	1	1	5	2	2	1	94	36	5	4	5	4	5	5	4
52	19	2	2	3	2	3	3	3	1	33	3	3	4	4	2	2	3	3	2	4	3	6	2	2	1	1	18	8	2	2	2	2	4	1	1	2	6	2	2	2	94	41	5	4	6	3	5	5	4
53	16	2	1	3	1	3	3	2	1	37	4	3	4	3	2	2	4	4	3	4	4	6	2	2	1	1	18	10	3	2	1	4	3	1	1	1	5	2	1	2	94	36	5	4	5	2	5	5	4
56	17	1	2	2	2	2	4	2	2	39	4	4	3	4	4	3	4	4	2	4	3	6	2	1	2	1	19	8	1	2	2	3	4	1	1	2	7	3	2	2	94	35	5	4	1	5	5	5	4
57	26	4	4	5	5	3	2	2	1	31	3	3	3	3	2	2	3	3	2	4	3	6	2	2	1	1	19	10	2	3	1	4	5	1	2	2	4	2	1	1	95	36	5	4	5	5	5	5	4
58	17	2	1	3	1	3	3	3	1	41	4	4	4	4	3	2	4	4	3	5	4	6	2	2	1	1	19	8	2	2	2	2	5	2	1	2	6	2	2	2	95	36	5	4	3	5	6	5	4
59	28	5	5	5	5	3	2	2	1	31	3	3	3	3	2	2	3	3	2	4	3	6	2	1	2	1	19	13	3	3	3	4	3	1	1	1	3	1	1	1	95	36	5	4	4	5	5	5	4
60	19	3	1	3	1	3	4	3	1	41	3	4	4	3	4	3	5	3	4	5	3	6	2	2	1	1	19	8	1	3	2	2	5	2	1	2	6	2	2	2	95	36	5	2	5	5	5	5	4
61	19	2	2	3	1	3	3	3	2	42	4	4	3	4	3	3	3	4	4	5	5	6	3	1	1	1	19	10	2	3	1	4	5	1	2	2	4	2	1	1	96	36	5	4	4	5	5	5	4
61	19	2	2	3	1	3	3	3	2	42	4	4	3	4	3	3	3	4	4	5	5	5	1	2	1	1	19	11	3	3	1	4	4	2	1	1	4	2	1	2	96	36	5	4	5	5	5	5	3
61	19	2	2	3	1	3	3	3	2	42	4	4	3	4	3	3	3	4	4	5	5	5	1	1	2	1	20	9	2	3	2	2	4	1	1	2	7	3	2	2	96	36	5	2	5	5	5	5	4
63	20	2	2	3	2	3	3	3	2	43	4	4	4	4	4	4	4	4	2	5	4	5	2	1	1	1	20	9	2	3	2	2	4	1	1	2	7	3	2	2	96	36	5	4	5	5	5	5	2
68	28	4	2	5	2	5	5	4	1	40	4	4	5	4	3	2	4	3	3	5	3	5	2	1	1	1	20	10	3	3	2	2	4	1	1	2	6	2	2	2	96	36	5	4	2	5	6	5	4
69	23	3	4	5	2	3	3	2	1	46	4	4	5	4	4	4	5	4	3	5	4	5	2	1	1	1	20	7	2	2	1	2	4	1	1	2	9	4	1	4	97	39	5	4	5	5	5	5	4
72	21	1	1	2	3	2	2	5	5	51	3	5	5	5	4	4	5	5	5	5	5	5	2	1	1	1	20	9	2	3	2	2	4	1	1	2	7	3	2	2	97	36	5	4	5	5	4	4	4
72	21	1	1	2	3	2	2	5	5	51	3	5	5	5	4	4	5	5	5	5	5	5	2	1	1	1	21	12	4	2	2	4	4	1	1	2	5	2	2	1	97	36	5	4	5	5	5	4	4
74	29	4	4	4	3	4	4	4	2	45	5	5	4	5	3	3	4	4	3	5	4	5	2	1	1	1	21	8	2	2	2	2	4	1	1	2	9	4	2	3	97	35	5	4	4	5	2	5	4
78	31	2	4	3	3	5	5	5	4	47	5	3	5	5	5	3	5	4	3	5	4	5	2	1	1	1	21	11	4	3	2	2	4	1	1	2	6	2	2	2	97	40	5	4	5	4	5	5	4
78	31	2	4	3	3	5	5	5	4	47	5	3	5	5	5	3	5	4	3	5	4	5	1	2	1	1	21	11	4	3	2	2	4	1	1	2	6	2	2	2	98	39	5	4	4	6	5	5	4
83	32	4	2	5	2	5	5	5	4	51	5	5	5	4	5	3	5	5	4	5	5	5	2	1	1	1	21	11	3	3	2	3	4	1	1	2	6	2	2	2	98	39	5	4	4	6	5	5	4
83	32	4	2	5	2	5	5	5	4	51	5	5	5	4	5	3	5	5	4	5	5	5	2	1	1	1	21	13	4	4	1	4	3	1	1	1	5	2	1	2	99	39	5	4	5	5	5	5	4
84	31	3	3	5	3	5	5	4	3	53	5	5	5	5	5	4	5	5	4	5	5	5	2	1	1	1	21	8	2	2	2	2	4	1	1	2	9	4	2	3	99	39	5	4	5	5	5	5	4
84	31	3	3	5	3	5	5	4	3	53	5	5	5	5	5	4	5	5	4	5	5	5	1	2	1	1	21	11	4	3	2	2	4	1	1	2	6	2	2	2	99	40	4	4	5	5	5	6	4
84	31	3	3	5	3	5	5	4	3	53	5	5	5	5	5	4	5	5	4	5	5	5	2	1	1	1	21	11	3	3	2	3	4	1	1	2	6	2	2	2	100	40	5	4	5	6	5	5	4
87	33	4	4	5	4	5	4	4	3	54	5	5	5	5	5	5	5	5	4	5	5	5	1	1	1	2	21	11	3	3	2	3	4	1	1	2	6	2	2	2	101	43	6	4	5	5	3	6	6
92	39	5	5	5	5	5	5	5	4	53	5	5	5	3	5	5	5	5	5	5	5	4	1	1	1	1	21	8	2	2	2	2	4	1	1	2	9	4	2	3	111	43	5	4	6	4	4	5	6
50	15	1	2	2	1	4	2	2	1	35	3	3	3	5	2	2	5	3	2	4	3	8	2	3	2	1	21	11	4	3	2	2	4	1	1	2	6	2	2	2	93	36	5	4	4	5	5	5	4
48	13	1	1	2	2	2	2	2	1	35	3	3	5	3	3	2	3	3	3	4	3	10	3	3	2	2	21	11	3	3	2	3	4	1	1	2	6	2	2	2	89	41	5	4	5	6	6	5	4
53	15	1	1	3	1	3	3	2	1	38	4	4	4	3	3	2	4	3	2	5	4	9	3	2	2	2	21	9	2	2	3	2	5	1	3	1	7	2	3	2	94	36	5	4	5	5	6	3	4
48	16	2	1	3	1	3	2	2	2	32	3	3	3	3	3	2	3	3	2	4	3	9	3	3	1	2	21	11	4	3	2	2	4	1	1	2	6	2	2	2	83	30	4	3	4	5	3	5	2
52	16	2	1	3	1	3	2	2	2	36	3	3	3	3	2	4	3	3	2	5	5	6	2	2	1	1	21	11	4	3	2	2	4	1	1	2	6	2	2	2	96	36	5	3	2	4	5	5	6
48	14	1	1	2	1	2	4	2	1	34	3	3	3	3	3	2	3	5	2	4	3	7	1	2	2	2	21	8	2	2	2	2	4	1	1	2	9	4	2	3	87	36	5	4	5	5	4	4	3
49	13	1	1	2	2	2	2	2	1	36	4	4	4	5	2	3	3	3	2	3	3	8	3	3	2	2	22	7	2	2	1	2	4	1	1	2	11	4	3	4	91	33	3	4	5	5	4	5	2
44	13	1	1	3	1	2	2	2	1	31	3	3	3	3	2	2	3	3	2	4	3	10	3	3	2	2	22	14	4	4	2	4	4	1	1	2	4	1	2	1	78	31	3	4	5	2	5	5	2
51	13	1	1	2	1	3	2	2	1	38	3	4	4	5	2	3	3	5	2	4	3	7	2	1	2	2	22	13	4	4	1	4	3	1	1	1	6	4	1	1	94	35	5	4	5	5	5	5	0
50	13	1	2	2	1	2	2	2	1	37	3	5	5	5	2	2	3	3	2	4	3	5	1	2	1	1	22	10	2	2	2	4	7	2	2	3	5	2	2	1	95	39	5	4	5	5	5	5	4
52	15	1	1	5	1	2	2	2	1	37	3	3	5	3	4	2	3	5	2	4	3	5	2	1	1	1	22	10	3	4	1	2	7	2	2	3	5	3	1	1	97	39	5	4	5	5	5	5	4
48	15	2	1	3	1	2	3	2	1	33	3	4	4	3	2	2	3	3	2	4	3	7	2	2	1	2	22	10	2	4	3	1	4	2	1	1	8	2	3	3	90	36	4	4	4	5	5	5	4
47	16	2	1	3	1	3	2	2	2	31	3	3	3	3	2	2	3	3	2	4	3	7	3	1	1	2	22	11	4	3	2	2	5	2	1	2	6	2	2	2	90	36	4	3	4	5	5	5	4
53	15	1	1	3	1	3	3	2	1	38	4	4	4	3	3	2	4	3	2	5	4	7	1	2	2	2	22	14	4	4	2	4	3	1	1	1	5	2	1	2	93	39	5	4	5	5	5	5	4
51	13	1	1	2	1	3	2	2	1	38	3	4	4	5	2	3	3	5	2	4	3	8	2	2	2	2	22	13	4	4	1	4	3	1	1	1	6	4	1	1	94	36	5	4	5	3	5	5	4
43	12	1	1	2	1	2	2	2	1	31	3	3	3	3	2	2	3	3	2	4	3	11	3	3	2	3	22	10	2	4	3	1	4	2	1	1	8	2	3	3	58	29	4	3	4	4	3	4	3
48	13	1	1	2	2	2	2	2	1	35	3	3	5	3	3	2	3	3	3	4	3	10	3	3	2	2	22	11	3	3	2	3	5	2	1	2	6	2	2	2	90	33	5	4	5	5	5	4	1
51	13	1	1	2	1	3	2	2	1	38	3	4	4	5	2	3	3	5	2	4	3	6	2	2	1	1	22	13	4	4	1	4	3	1	1	1	6	4	1	1	89	36	5	4	5	5	5	5	2
60	19	3	1	3	1	3	4	3	1	41	3	4	4	3	4	3	5	3	4	5	3	6	2	2	1	1	22	14	4	4	2	4	4	1	1	2	4	1	2	1	96	35	3	2	5	4	5	6	4
48	13	1	1	2	2	2	2	2	1	35	3	3	3	4	2	2	3	5	2	5	3	9	2	3	2	2	22	13	4	4	1	4	3	1	1	1	6	4	1	1	89	32	5	3	3	5	5	5	0
48	16	1	3	2	1	2	4	2	1	32	3	3	3	4	2	2	3	3	2	4	3	6	2	2	1	1	23	11	3	3	2	3	5	1	2	2	7	3	2	2	81	33	5	3	5	4	1	5	4
44	12	1	1	2	1	2	2	2	1	32	3	3	3	3	2	2	4	3	2	4	3	9	3	2	2	2	23	12	2	3	3	4	4	1	1	2	7	2	3	2	73	26	4	3	4	4	3	3	2
57	26	4	4	5	5	3	2	2	1	31	3	3	3	3	2	2	3	3	2	4	3	5	2	1	1	1	23	12	4	4	2	2	4	2	1	1	7	2	3	2	94	36	5	4	4	5	5	5	4
46	12	1	1	2	1	2	2	2	1	34	3	3	4	3	2	2	5	3	2	4	3	10	3	3	2	2	23	12	4	4	2	2	4	1	1	2	7	3	2	2	90	34	4	4	5	6	5	3	4
46	13	1	1	3	1	2	2	2	1	33	3	3	4	3	2	2	4	3	2	4	3	6	2	2	1	1	23	12	3	3	3	3	4	1	1	2	7	2	3	2	91	35	5	4	2	4	5	5	4
48	17	2	2	3	2	3	2	2	1	31	3	3	3	3	2	2	3	3	2	4	3	7	5	4	2	2	23	12	4	4	2	2	4	1	1	2	7	3	2	2	93	35	5	4	4	5	4	5	2
48	16	2	1	3	2	3	2	2	1	32	3	3	3	3	2	3	3	3	2	4	3	9	3	2	2	2	23	14	4	4	3	3	4	1	1	2	5	1	3	1	91	34	4	4	3	5	4	5	4
48	17	2	2	3	2	3	2	2	1	31	3	3	3	3	2	2	3	3	2	4	3	7	3	2	2	2	23	12	4	4	2	2	4	1	1	2	7	3	2	2	88	34	5	3	5	5	4	4	2
48	13	1	1	2	2	2	2	2	1	35	4	3	4	3	2	3	3	3	2	5	3	9	2	3	2	2	23	12	2	3	3	4	4	1	1	2	7	2	3	2	88	30	2	3	4	5	4	4	4
44	12	1	1	2	1	2	2	2	1	32	3	3	3	4	2	2	3	3	2	4	3	10	3	3	2	2	23	10	3	4	1	2	6	1	1	4	7	4	1	2	84	33	5	4	5	5	2	5	4
48	17	2	2	3	2	3	2	2	1	31	3	3	3	3	2	2	3	3	2	4	3	8	2	3	1	2	23	12	4	4	2	2	4	1	1	2	7	3	2	2	90	39	4	4	5	6	5	5	4
44	14	2	1	2	2	2	2	2	1	30	3	3	3	3	3	2	3	3	2	3	2	10	3	3	2	2	24	11	3	3	1	4	4	1	1	2	9	4	1	4	70	21	4	3	2	4	2	3	2
51	15	1	1	3	1	3	3	2	1	36	4	4	3	3	2	4	3	3	2	5	3	7	2	2	1	2	24	11	4	4	2	1	6	1	3	2	7	2	3	2	93	35	5	3	5	5	5	4	4
49	16	2	1	3	1	3	2	2	2	33	3	5	3	3	2	2	3	3	2	4	3	6	2	2	1	1	24	12	3	3	3	3	5	1	3	1	7	2	3	2	89	36	5	2	5	5	4	5	4
44	12	1	1	2	1	2	2	2	1	32	3	3	4	3	2	2	3	3	2	4	3	10	3	3	2	2	24	13	5	4	2	2	4	1	1	2	7	4	2	1	76	31	5	3	5	2	5	5	2
48	16	2	1	3	2	3	2	2	1	32	3	3	3	3	2	3	3	3	2	4	3	9	3	2	2	2	24	14	4	4	3	3	5	2	1	2	5	1	3	1	86	33	5	4	5	5	2	5	4
46	13	1	1	3	1	2	2	2	1	33	3	3	4	3	2	2	4	3	2	4	3	9	3	3	1	2	24	13	5	4	2	2	4	1	1	2	7	4	2	1	87	33	5	4	2	4	5	3	4
49	17	2	2	2	1	3	3	3	1	32	3	3	3	3	2	2	3	4	2	4	3	9	3	3	1	2	24	11	3	3	1	4	7	1	3	3	6	4	1	1	94	36	5	4	4	5	5	5	4
46	12	1	1	2	1	2	2	2	1	34	3	3	4	3	2	2	5	3	2	4	3	9	2	3	2	2	24	12	3	3	3	3	5	1	3	1	7	2	3	2	88	36	5	3	5	5	5	4	4
47	14	2	1	2	1	3	2	2	1	33	3	3	3	3	4	2	3	3	2	4	3	10	3	3	2	2	24	14	4	4	4	2	4	1	2	1	6	1	4	1	86	32	5	3	3	5	5	3	4
49	15	1	3	2	1	3	2	2	1	34	3	3	4	3	3	2	3	4	2	4	3	9	3	2	2	2	25	10	3	4	1	2	6	1	1	4	9	4	3	2	90	35	4	3	3	5	5	5	4
51	15	1	1	3	1	3	3	2	1	36	4	4	3	3	2	4	3	3	2	5	3	9	2	2	3	2	25	16	4	4	4	4	3	1	1	1	6	1	4	1	91	35	2	4	5	4	5	5	4
48	14	1	2	2	1	3	2	2	1	34	3	3	3	3	4	3	3	3	2	4	3	9	4	1	2	2	26	11	3	3	1	4	7	1	3	3	8	4	1	3	88	33	5	4	5	4	5	2	4
45	13	1	1	2	2	2	2	2	1	32	3	3	3	3	3	2	3	3	2	4	3	9	2	3	2	2	26	13	5	4	2	2	4	1	1	2	9	4	2	3	87	33	4	4	5	1	5	5	4
47	14	1	1	2	2	2	3	2	1	33	3	3	4	4	2	2	3	3	2	4	3	5	2	1	1	1	26	11	3	3	1	4	7	1	3	3	8	4	1	3	92	35	5	4	4	5	5	2	2
46	14	2	1	2	1	3	2	2	1	32	3	3	4	3	2	2	3	3	2	4	3	7	2	2	2	1	27	11	2	3	2	4	10	3	3	4	6	2	2	2	86	33	0	4	5	4	5	5	4
45	13	1	1	2	1	2	3	2	1	32	3	3	3	4	2	2	3	3	2	4	3	10	3	3	2	2	27	14	4	4	3	3	7	2	2	3	6	2	3	1	85	34	5	4	5	2	5	5	2
54	14	1	3	2	1	2	2	2	1	40	4	4	4	4	4	2	3	5	2	5	3	6	2	2	1	1	27	11	3	2	3	3	7	2	2	3	9	3	3	3	92	34	5	1	5	4	5	5	3
45	12	1	1	2	1	2	2	2	1	33	3	3	3	3	3	2	3	4	2	4	3	9	3	2	2	2	27	13	4	3	2	4	6	2	2	2	8	4	2	2	88	33	5	4	5	2	5	3	3
44	13	1	1	2	1	3	2	2	1	31	3	3	3	3	2	2	3	3	2	4	3	10	3	2	2	3	27	12	4	4	1	3	4	1	1	2	11	5	1	5	89	36	4	2	3	5	5	5	4
45	14	1	1	2	1	2	4	2	1	31	3	3	3	3	2	2	3	3	2	4	3	10	2	3	3	2	27	12	1	5	1	5	12	4	4	4	3	1	1	1	70	26	4	3	3	4	4	4	3
48	16	2	1	3	2	3	2	2	1	32	3	3	3	3	2	3	3	3	2	4	3	9	3	2	2	2	27	14	4	4	3	3	4	1	1	2	9	3	3	3	79	31	5	4	5	5	2	4	4
43	12	1	1	2	1	2	2	2	1	31	3	3	3	3	2	2	3	3	2	4	3	10	3	3	2	2	27	14	4	4	3	3	7	2	2	3	6	2	3	27	89	35	5	4	3	5	5	5	2
44	12	1	1	2	1	2	2	2	1	32	3	3	3	3	2	3	3	3	2	4	3	9	2	3	2	2	27	14	4	4	3	3	7	2	2	3	6	2	3	1	71	26	3	3	4	4	3	4	3
43	12	1	1	2	1	2	2	2	1	31	3	3	3	3	2	2	3	3	2	4	3	13	3	3	3	4	27	11	3	2	3	3	7	2	2	3	9	3	3	3	44	16	3	2	3	2	2	3	1
91	36	5	5	5	5	5	5	5	1	55	5	5	5	5	5	5	5	5	5	5	5	5	2	1	1	1	28	13	3	4	1	5	9	2	4	3	6	3	2	1	104	40	5	4	5	5	6	5	4
48	12	1	1	2	1	2	2	2	1	36	3	3	3	5	3	2	3	5	2	4	3	9	3	2	2	2	28	13	4	4	1	4	8	1	3	4	7	4	1	2	89	34	1	4	5	4	5	5	4
49	17	2	2	2	1	3	3	3	1	32	3	3	3	3	2	2	3	4	2	4	3	7	2	2	2	1	28	11	3	3	1	4	7	1	3	3	10	4	3	3	83	36	6	3	5	2	6	5	4
49	14	1	3	2	1	2	2	2	1	35	3	3	3	3	4	3	3	3	2	5	3	9	3	2	2	2	28	12	3	3	3	3	7	2	2	3	9	3	3	3	88	36	5	4	4	5	5	5	4
45	12	1	1	2	1	2	2	2	1	33	3	3	3	3	3	2	3	4	2	4	3	9	2	3	2	2	28	14	4	4	4	2	4	1	2	1	10	3	4	3	84	31	5	3	3	5	4	3	4
46	12	1	1	2	1	2	2	2	1	34	3	3	3	4	2	4	3	3	2	4	3	7	5	5	5	5	28	14	4	4	2	4	6	2	1	3	8	3	2	3	87	31	4	3	4	3	4	4	3
44	13	1	1	2	1	3	2	2	1	31	3	3	3	3	2	2	3	3	2	4	3	8	3	1	2	2	28	12	3	3	3	3	7	2	2	3	9	3	3	3	81	34	5	4	5	0	5	5	4
46	13	1	1	3	1	2	2	2	1	33	3	3	4	3	2	2	4	3	2	4	3	10	3	3	2	2	28	13	4	3	2	4	6	2	2	2	9	4	2	3	83	32	5	4	2	3	5	4	4
51	12	1	1	2	1	2	2	2	1	39	4	4	4	4	3	3	4	4	2	4	3	5	2	1	1	1	28	12	3	3	3	3	7	2	2	3	9	3	3	3	96	36	5	2	3	5	5	5	4
59	21	4	2	4	2	3	3	2	1	38	3	4	4	3	3	2	4	4	3	5	3	5	2	1	1	1	28	12	3	3	3	3	7	2	2	3	9	3	3	3	95	36	5	4	4	5	5	5	4
49	14	1	1	2	1	2	2	4	1	35	3	3	5	3	2	2	3	5	2	4	3	6	2	2	1	1	29	16	4	4	4	4	3	1	1	1	10	3	4	3	93	33	6	2	5	3	6	3	2
45	13	1	1	2	1	2	2	3	1	32	3	3	3	3	2	2	3	3	2	4	4	10	3	3	2	2	29	14	4	4	2	4	7	2	2	3	8	3	2	3	91	34	5	4	3	6	5	3	4
48	17	1	1	5	1	3	3	2	1	31	3	3	3	3	2	2	3	3	2	4	3	7	1	2	2	2	29	14	5	2	3	4	9	2	2	5	6	2	3	1	93	33	2	3	4	6	4	5	4
48	15	1	2	2	2	2	3	2	1	33	3	3	3	4	2	2	3	3	2	5	3	10	3	3	2	2	29	12	4	2	2	4	9	3	2	4	8	4	2	2	79	29	3	3	4	3	4	4	3
48	15	1	2	2	2	2	3	2	1	33	3	3	3	4	2	2	3	3	2	5	3	7	2	2	1	2	29	12	4	2	2	4	9	3	2	4	8	4	2	2	84	29	3	3	4	3	4	4	3
48	15	1	2	2	2	2	3	2	1	33	3	3	3	4	2	2	3	3	2	5	3	9	3	2	2	2	29	12	3	3	3	3	8	2	3	3	9	3	3	3	88	34	4	4	3	5	5	4	3
53	15	1	1	3	1	3	3	2	1	38	4	4	4	3	3	2	4	3	2	5	4	8	2	2	2	2	29	12	4	2	2	4	9	3	2	4	8	4	2	2	93	39	5	4	5	5	5	5	4
48	15	1	2	2	2	2	3	2	1	33	3	3	3	4	2	2	3	3	2	5	3	7	2	2	1	2	29	12	4	2	2	4	9	3	2	4	8	4	2	2	82	29	3	3	4	3	4	4	3
46	14	1	1	2	1	4	2	2	1	32	3	3	3	3	2	3	3	3	2	4	3	9	2	3	2	2	29	12	3	3	3	3	8	2	3	3	9	3	3	3	89	35	5	3	5	5	3	5	3
48	15	1	2	2	2	2	3	2	1	33	3	3	3	4	2	2	3	3	2	5	3	7	2	2	1	2	29	12	4	2	2	4	9	3	2	4	8	4	2	2	77	29	3	3	4	3	4	4	3
45	13	1	1	2	1	3	2	2	1	32	3	3	3	3	2	2	4	3	2	4	3	6	2	1	2	1	29	14	4	4	2	4	7	2	2	3	8	3	2	3	91	36	4	3	4	4	5	5	6
49	14	1	1	3	1	3	2	2	1	35	3	3	3	4	2	3	3	4	2	5	3	8	3	1	2	2	30	11	2	4	2	3	9	3	3	3	10	5	2	3	83	35	4	3	5	5	4	5	3
47	13	1	1	3	1	2	2	2	1	34	3	4	3	3	2	2	4	3	3	4	3	11	3	2	3	3	30	15	4	4	3	4	6	2	2	2	9	3	3	3	82	35	5	3	5	5	4	5	4
46	12	1	1	2	1	2	2	2	1	34	3	4	3	3	3	2	3	3	3	4	3	10	3	3	2	2	30	14	4	4	2	4	8	1	3	4	8	4	2	2	84	29	5	0	5	5	5	5	2
49	12	1	1	2	1	2	2	2	1	37	3	3	5	3	2	4	3	5	2	4	3	10	3	3	2	2	30	14	4	4	3	3	6	1	2	3	10	4	3	3	87	32	5	3	5	5	3	5	0
45	13	1	1	2	2	2	2	2	1	32	3	3	3	3	2	3	3	3	2	4	3	9	2	3	2	2	30	14	4	4	3	3	7	1	2	4	9	3	3	3	82	32	5	4	4	3	5	5	4
49	13	1	1	2	1	2	3	2	1	36	3	3	3	5	2	3	5	3	2	4	3	6	2	2	1	1	30	14	4	4	2	4	8	2	3	3	8	3	2	3	91	35	5	4	5	4	4	5	4
48	15	1	3	2	1	3	2	2	1	33	3	3	3	3	2	2	5	3	2	4	3	8	3	3	1	1	30	13	4	3	3	3	8	2	3	3	9	3	3	3	75	30	4	3	4	3	4	4	4
46	14	1	2	2	1	3	2	2	1	32	3	3	4	3	2	2	3	3	2	4	3	7	2	2	1	2	30	16	4	4	4	4	8	1	3	4	6	1	4	1	90	32	4	4	2	6	5	5	2
44	13	1	1	2	1	3	2	2	1	31	3	3	3	3	2	2	3	3	2	4	3	8	3	1	2	2	30	14	4	4	3	3	6	1	2	3	10	4	3	3	81	34	5	4	5	3	6	5	2
43	12	1	1	2	1	2	2	2	1	31	3	3	3	3	2	2	3	3	2	4	3	11	3	3	2	3	30	14	4	4	2	4	8	1	3	4	8	4	2	2	78	30	4	3	5	5	2	5	2
43	12	1	1	2	1	2	2	2	1	31	3	3	3	3	2	2	3	3	2	4	3	10	2	2	3	3	30	14	4	4	2	4	8	2	3	3	8	3	2	3	86	31	5	3	1	3	5	5	3
48	17	2	2	3	1	3	3	2	1	31	3	3	3	3	2	2	3	3	2	4	3	8	3	3	1	1	30	13	4	3	3	3	8	2	3	3	9	3	3	3	81	31	5	1	5	5	5	3	4
48	17	1	1	5	1	3	3	2	1	31	3	3	3	3	2	2	3	3	2	4	3	10	3	3	2	2	30	14	5	2	3	4	9	2	2	5	7	2	3	2	75	30	4	3	4	3	4	4	4
44	12	1	1	2	1	2	2	2	1	32	3	3	3	3	2	3	3	3	2	4	3	10	2	3	2	3	30	16	4	4	4	4	8	1	3	4	6	1	4	1	73	26	4	3	4	4	3	3	2
55	17	2	1	3	2	3	3	2	1	38	4	4	4	4	2	2	4	4	2	4	4	7	1	2	2	2	30	14	4	4	2	4	8	1	3	4	8	4	2	2	90	35	5	2	5	5	5	5	4
44	13	1	1	2	1	3	2	2	1	31	3	3	3	3	2	2	3	3	2	4	3	8	2	3	2	1	30	14	4	4	3	3	6	1	2	3	10	4	3	3	88	36	4	4	5	5	5	5	2
59	21	4	2	4	2	3	3	2	1	38	3	4	4	3	3	2	4	4	3	5	3	6	2	2	1	1	30	14	4	4	2	4	8	2	3	3	8	3	2	3	96	39	5	4	5	5	5	5	4
44	12	1	1	2	1	2	2	2	1	32	3	3	3	3	2	3	3	3	2	4	3	12	4	3	3	2	30	13	4	3	3	3	8	2	3	3	9	3	3	3	89	36	5	4	5	5	5	5	3
48	17	1	1	5	1	3	3	2	1	31	3	3	3	3	2	2	3	3	2	4	3	10	3	3	2	2	30	14	5	2	3	4	9	2	2	5	7	2	3	2	92	32	2	3	4	5	4	5	4
48	16	2	1	3	1	3	3	2	1	32	3	3	3	3	2	2	3	3	2	5	3	9	3	3	1	2	30	16	4	4	4	4	8	1	3	4	6	1	4	1	85	29	5	2	5	2	2	5	4
49	12	1	1	2	1	2	2	2	1	37	3	3	5	3	2	4	3	5	2	4	3	10	3	3	2	2	30	14	4	4	3	3	6	1	2	3	10	4	3	3	87	32	5	3	5	5	3	5	0
45	13	1	1	2	2	2	2	2	1	32	3	3	3	3	2	3	3	3	2	4	3	9	2	3	2	2	30	14	4	4	3	3	7	1	2	4	9	3	3	3	89	34	5	4	4	3	5	5	4
45	13	1	1	2	1	2	3	2	1	32	3	3	3	4	2	2	3	3	2	4	3	9	2	3	2	2	30	14	4	4	2	4	8	2	3	3	8	3	2	3	89	35	5	4	5	4	4	5	4
51	17	2	2	3	1	3	3	2	1	34	3	3	3	3	3	2	3	3	4	4	3	6	2	2	1	1	30	13	4	3	3	3	8	2	3	3	9	3	3	3	92	35	5	3	5	1	6	5	4
70	25	2	4	3	1	3	5	3	4	45	3	4	5	5	4	3	4	5	2	5	5	4	1	1	1	1	30	12	3	3	3	3	9	2	3	4	9	3	3	3	96	36	5	4	5	3	5	5	4
47	15	2	1	3	1	3	2	2	1	32	3	3	3	3	3	2	3	3	2	4	3	9	3	3	1	2	31	14	4	4	3	3	7	1	3	3	10	4	3	3	91	35	5	3	5	3	5	4	4
45	13	1	1	2	1	2	2	3	1	32	3	3	4	3	2	2	3	3	2	4	3	9	3	2	2	2	31	13	4	4	2	3	9	2	3	4	9	3	2	4	86	35	4	4	5	5	5	5	3
32	12	2	1	1	1	2	2	2	1	20	3	1	3	2	1	2	1	2	2	2	1	14	4	3	3	4	31	16	4	4	4	4	7	3	2	2	8	2	4	2	57	26	4	3	4	2	4	4	3
46	15	2	1	3	1	3	2	2	1	31	3	3	3	3	2	2	3	3	2	4	3	11	3	3	3	2	31	14	4	4	3	3	7	1	3	3	10	4	3	3	82	36	5	4	3	5	5	5	4
46	13	1	1	2	1	2	2	3	1	33	3	3	4	3	3	2	3	3	2	4	3	10	3	3	2	2	31	13	4	4	2	3	9	2	3	4	9	3	2	4	85	36	4	4	5	5	6	5	3
46	15	2	1	3	1	3	2	2	1	31	3	3	3	3	2	2	3	3	2	4	3	10	3	3	2	2	31	14	4	4	3	3	7	1	3	3	10	4	3	3	90	36	5	4	3	5	5	5	4
46	13	1	1	2	1	2	2	3	1	33	3	3	4	3	3	2	3	3	2	4	3	11	4	3	2	2	31	13	4	4	2	3	9	2	3	4	9	3	2	4	88	36	4	4	5	5	5	5	3
48	16	2	1	3	2	3	2	2	1	32	3	3	3	3	2	3	3	3	2	4	3	9	3	2	2	2	31	14	4	4	3	3	7	3	2	2	10	3	3	4	83	33	5	4	5	5	2	5	4
47	15	2	1	3	1	3	2	2	1	32	3	3	3	3	3	2	3	3	2	4	3	9	3	3	1	2	31	14	4	4	3	3	7	1	3	3	10	4	3	3	86	35	5	3	5	3	5	4	4
45	13	1	1	2	1	2	2	3	1	32	3	3	4	3	2	2	3	3	2	4	3	8	3	1	2	2	31	13	4	4	2	3	9	2	3	4	9	3	2	4	85	36	4	4	5	5	5	5	3
47	12	1	1	2	1	2	2	2	1	35	3	3	5	3	2	2	5	3	2	4	3	9	2	3	2	2	32	18	5	5	4	4	8	3	1	4	6	1	4	1	76	32	2	3	5	5	2	5	4
70	25	2	4	3	1	3	5	3	4	45	3	4	5	5	4	3	4	5	2	5	5	5	2	1	1	1	32	16	4	4	4	4	6	1	1	4	10	4	4	2	95	36	5	4	5	5	5	5	2
44	13	1	1	2	1	2	3	2	1	31	3	3	3	3	2	2	3	3	2	4	3	9	2	2	3	2	32	15	4	4	3	4	8	2	2	4	9	3	3	3	79	29	4	3	4	3	4	4	3
45	13	1	2	2	1	2	2	2	1	32	3	3	3	3	2	3	3	3	2	4	3	10	3	3	2	2	32	17	5	4	4	4	7	3	1	3	8	2	4	2	90	36	5	4	4	5	5	5	4
48	15	1	1	3	1	3	3	2	1	33	4	4	3	3	2	2	3	3	2	4	3	8	2	2	2	2	32	16	4	4	4	4	8	3	3	2	8	2	4	2	87	26	5	2	5	4	2	3	2
47	16	2	1	3	1	3	2	2	2	31	3	3	3	3	2	2	3	3	2	4	3	7	3	1	2	1	32	18	5	5	4	4	8	3	1	4	6	1	4	1	88	36	5	6	5	5	4	5	3
45	14	2	1	2	1	3	2	2	1	31	3	3	3	3	2	2	3	3	2	4	3	10	3	3	2	2	32	16	4	4	4	4	7	3	2	2	9	3	4	2	89	36	5	4	2	5	5	5	4
51	15	2	1	3	1	2	3	2	1	36	3	3	4	3	2	3	4	4	2	5	3	5	2	1	1	1	32	18	5	5	4	4	8	3	1	4	6	1	4	1	89	36	5	3	5	5	5	5	3
49	18	1	1	5	3	3	2	2	1	31	3	3	3	3	2	2	3	3	2	4	3	8	1	2	2	3	32	16	4	4	4	4	6	1	1	4	10	4	4	2	86	30	5	3	4	3	4	4	3
53	14	1	1	3	1	2	3	2	1	39	3	4	4	3	3	2	4	4	3	5	4	6	2	2	1	1	33	16	4	4	4	4	9	1	4	4	8	2	4	2	93	36	5	1	5	5	6	5	4
62	20	2	2	3	2	3	3	3	2	42	4	4	4	4	3	3	4	4	3	5	4	5	1	2	1	1	33	15	4	4	3	4	8	2	3	3	10	4	3	3	92	36	5	4	5	5	5	5	4
44	12	1	1	2	1	2	2	2	1	32	3	3	3	3	2	2	4	3	2	4	3	10	3	3	2	2	33	15	5	5	1	4	10	3	3	4	8	4	1	3	86	32	5	4	2	6	5	5	0
44	12	1	1	2	1	2	2	2	1	32	3	3	3	3	2	2	3	4	2	4	3	9	3	1	2	3	33	15	4	3	4	4	8	2	3	3	10	3	4	3	59	26	3	3	4	2	4	4	3
44	12	1	1	2	1	2	2	2	1	32	3	3	3	3	2	3	3	3	2	4	3	11	3	3	2	3	33	16	4	4	4	4	7	2	2	3	10	4	4	2	60	25	4	3	4	4	3	3	2
43	12	1	1	2	1	2	2	2	1	31	3	3	3	3	2	2	3	3	2	4	3	9	2	3	2	2	33	17	5	4	4	4	9	2	4	3	7	2	4	1	86	30	5	2	5	5	2	3	4
46	14	2	1	2	1	3	2	2	1	32	3	3	4	3	2	2	3	3	2	4	3	9	3	3	1	2	33	15	4	4	3	4	8	2	3	3	10	4	3	3	71	22	4	3	2	4	3	3	2
46	14	2	1	2	1	3	2	2	1	32	3	3	4	3	2	2	3	3	2	4	3	9	3	3	1	2	33	15	4	4	3	4	8	2	3	3	10	4	3	3	89	35	5	3	5	5	3	5	4
43	12	1	1	2	1	2	2	2	1	31	3	3	3	3	2	2	3	3	2	4	3	12	3	3	4	2	33	17	5	4	4	4	9	2	4	3	7	2	4	1	88	36	5	4	5	5	2	5	4
43	12	1	1	2	1	2	2	2	1	31	3	3	3	3	2	2	3	3	2	4	3	10	2	2	3	3	33	15	5	5	1	4	10	3	3	4	8	4	1	3	67	25	4	3	4	3	0	4	3
44	12	1	1	2	1	2	2	2	1	32	3	3	3	3	2	2	4	3	2	4	3	10	3	3	2	2	33	15	5	5	1	4	10	3	3	4	8	4	1	3	89	39	5	4	5	6	5	5	3
46	14	2	1	2	1	3	2	2	1	32	3	3	4	3	2	2	3	3	2	4	3	11	3	3	2	3	33	15	4	4	3	4	8	2	3	3	10	4	3	3	89	36	5	3	5	5	5	5	4
46	14	2	1	2	1	3	2	2	1	32	3	3	4	3	2	2	3	3	2	4	3	9	3	3	1	2	33	15	4	4	3	4	8	2	3	3	10	4	3	3	75	30	4	3	4	4	4	4	3
45	12	1	1	2	1	2	2	2	1	33	3	3	3	3	2	2	3	3	3	4	4	9	3	2	2	2	33	15	5	5	1	4	10	3	3	4	8	4	1	3	85	31	5	4	5	2	2	5	4
48	17	2	2	3	2	3	2	2	1	31	3	3	3	3	2	2	3	3	2	4	3	9	3	2	2	2	34	16	4	4	4	4	8	1	3	4	10	4	4	2	85	33	2	4	3	5	4	5	4
77	32	4	2	5	3	5	5	4	4	45	5	5	5	3	3	4	4	4	3	5	4	4	1	1	1	1	34	15	4	4	2	5	12	3	4	5	7	3	2	2	95	36	5	4	3	5	5	5	4
89	36	4	5	5	4	4	5	5	4	53	5	5	4	4	5	5	5	5	5	5	5	8	2	2	2	2	34	15	4	4	3	4	9	2	3	4	10	4	3	3	99	39	5	4	5	3	5	5	4
51	18	2	1	3	2	3	3	3	1	33	3	3	4	3	2	2	3	4	2	4	3	10	3	3	2	2	34	14	4	4	2	4	10	3	3	4	10	4	2	4	88	39	5	4	5	6	4	5	4
51	19	2	2	3	2	3	3	3	1	32	3	3	3	3	3	2	3	3	2	4	3	5	2	1	1	1	34	14	4	4	2	4	10	3	3	4	10	4	2	4	89	31	5	2	3	5	5	3	2
61	19	2	2	3	2	2	3	3	2	42	5	5	4	3	2	3	4	4	2	5	5	6	2	2	1	1	34	16	4	4	4	4	8	1	3	4	10	4	4	2	96	36	4	4	4	6	5	3	4
44	13	1	1	2	1	2	3	2	1	31	3	3	3	3	2	2	3	3	2	4	3	7	3	2	1	1	34	15	4	4	2	5	12	3	4	5	7	3	2	2	73	35	5	3	4	4	5	5	3
44	13	1	1	2	1	2	3	2	1	31	3	3	3	3	2	2	3	3	2	4	3	7	3	2	1	1	34	15	4	4	2	5	12	3	4	5	7	3	2	2	81	36	3	3	6	4	5	5	3
46	12	1	1	2	1	2	2	2	1	34	3	4	3	3	3	2	3	3	3	4	3	10	3	3	2	2	34	17	5	4	4	4	11	2	4	5	6	1	4	1	73	29	4	3	4	3	4	4	3
44	13	1	1	2	1	3	2	2	1	31	3	3	3	3	2	2	3	3	2	4	3	9	3	2	2	2	34	16	4	4	4	4	8	1	3	4	10	4	4	2	77	30	4	3	5	4	4	4	2
46	13	1	1	2	1	2	3	2	1	33	3	3	5	3	2	2	3	3	2	4	3	7	3	2	1	1	34	15	4	4	2	5	12	3	4	5	7	3	2	2	85	36	5	4	5	4	5	5	4
46	13	1	1	3	1	2	2	2	1	33	3	3	3	3	2	2	5	3	2	4	3	8	2	2	2	2	34	15	4	4	3	4	9	2	3	4	10	4	3	3	87	36	5	6	5	5	5	5	3
46	12	1	1	2	1	2	2	2	1	34	3	4	4	3	2	2	3	4	2	4	3	9	2	3	2	2	35	10	4	4	1	1	10	3	3	4	15	5	5	5	77	30	4	3	5	4	4	4	2
44	12	1	1	2	1	2	2	2	1	32	3	3	3	4	2	2	3	3	2	4	3	11	3	2	3	3	35	16	4	4	4	4	9	3	3	3	10	3	4	3	67	26	4	3	4	4	4	2	3
45	12	1	1	2	1	2	2	2	1	33	3	4	4	3	2	2	3	3	2	4	3	18	5	4	5	4	35	14	4	4	3	3	10	3	3	4	11	5	1	5	49	13	1	1	2	1	2	2	2
49	16	2	1	3	1	3	2	2	2	33	3	5	3	3	2	2	3	3	2	4	3	9	3	3	1	2	35	19	5	5	4	5	10	4	4	2	6	1	4	1	84	34	5	3	4	4	3	5	4
53	16	2	1	3	1	3	3	2	1	37	4	3	4	3	2	2	4	4	3	4	4	10	3	2	3	2	36	15	4	4	3	4	10	3	3	4	11	4	3	4	89	35	2	4	5	4	5	5	4
90	36	4	5	4	5	4	5	4	5	54	5	5	5	5	4	5	5	5	5	5	5	6	2	1	2	1	36	15	5	5	4	1	7	1	2	4	14	5	4	5	91	36	5	3	5	5	5	5	2
46	13	1	1	2	1	3	2	2	1	33	3	3	3	3	2	3	3	4	2	4	3	10	2	2	3	3	36	16	4	4	4	4	9	1	4	4	11	4	4	3	70	26	4	1	4	4	3	4	3
46	13	1	1	2	1	3	2	2	1	33	3	3	5	3	2	2	3	3	2	4	3	10	3	3	2	2	36	16	5	5	1	5	13	4	4	5	7	5	1	1	74	26	5	0	5	2	4	3	3
53	16	2	1	3	1	3	3	2	1	37	4	3	4	3	2	2	4	4	3	4	4	6	2	2	1	1	36	15	4	4	3	4	10	3	3	4	11	4	3	4	86	36	5	4	5	5	4	5	2
51	13	1	1	2	1	3	2	2	1	38	3	4	4	5	2	3	3	5	2	4	3	7	1	2	2	2	36	16	4	4	4	4	9	1	4	4	11	4	4	3	87	35	5	4	2	5	5	5	4
44	12	1	1	2	1	2	2	2	1	32	3	3	3	3	2	3	3	3	2	4	3	9	2	3	2	2	36	16	4	4	4	4	10	3	3	4	10	3	4	3	82	33	5	4	1	5	5	5	3
44	12	1	1	2	1	2	2	2	1	32	3	3	3	3	2	3	3	3	2	4	3	9	2	3	2	2	36	16	4	4	4	4	10	3	3	4	10	3	4	3	77	31	5	3	4	4	4	4	3
50	15	1	2	2	1	4	2	2	1	35	3	3	3	5	2	2	5	3	2	4	3	8	2	3	2	1	36	16	4	4	4	4	9	1	4	4	11	4	4	3	89	35	6	4	4	2	5	5	3
44	13	1	1	2	2	2	2	2	1	31	3	3	3	3	2	2	3	3	2	4	3	12	3	2	3	4	36	15	4	4	3	4	10	3	3	4	11	4	3	4	77	30	4	3	5	4	4	4	2
45	13	1	1	2	1	3	2	2	1	32	3	3	3	3	3	2	3	3	2	4	3	11	3	2	3	3	37	16	4	4	4	4	10	3	4	3	11	3	4	4	73	30	4	3	4	4	4	4	3
50	14	2	1	2	1	3	2	2	1	36	3	4	4	3	2	2	4	3	2	5	4	5	2	1	1	1	37	17	5	4	4	4	11	2	4	5	9	2	4	3	90	35	5	4	4	5	5	5	4
48	16	2	1	3	1	3	2	2	2	32	3	3	3	3	3	2	3	3	2	4	3	10	3	3	2	2	37	16	4	4	3	5	10	3	3	4	11	4	3	4	87	34	4	3	4	5	3	5	4
52	16	2	1	3	1	3	2	2	2	36	3	3	3	3	2	4	3	3	2	5	5	7	2	1	2	2	37	15	4	4	3	4	11	2	4	5	11	4	3	4	90	36	5	3	5	5	3	5	4
33	12	1	1	2	1	2	2	2	1	21	2	1	3	2	1	1	1	2	1	4	3	11	3	2	3	3	37	16	4	4	4	4	9	2	3	4	12	4	4	4	68	21	4	3	2	4	3	2	2
57	19	2	2	3	2	2	3	3	2	38	3	3	4	4	3	3	3	4	3	5	3	9	3	2	2	2	37	16	4	4	4	4	10	3	3	4	11	4	4	3	94	35	5	4	4	4	5	3	4
48	16	2	1	3	2	3	2	2	1	32	3	3	3	3	2	3	3	3	2	4	3	9	3	2	2	2	37	16	4	4	4	4	10	3	3	4	11	3	4	4	84	29	5	6	5	5	2	2	1
43	12	1	1	2	1	2	2	2	1	31	3	3	3	3	2	2	3	3	2	4	3	10	3	3	2	2	37	16	4	4	3	5	10	3	3	4	11	4	3	4	82	34	5	4	5	5	3	4	4
44	12	1	1	2	1	2	2	2	1	32	3	3	3	3	2	3	3	3	2	4	3	10	3	3	2	2	37	15	4	4	3	4	11	2	4	5	11	4	3	4	79	35	5	4	5	5	5	5	4
52	17	2	2	3	1	3	3	2	1	35	3	4	4	3	2	3	3	4	2	4	3	8	2	3	2	1	37	16	4	4	4	4	10	3	3	4	11	3	4	4	89	33	5	3	5	3	3	4	4
48	13	1	1	2	2	2	2	2	1	35	3	3	5	3	3	2	3	3	3	4	3	10	3	3	2	2	37	16	4	4	4	4	10	3	3	4	11	3	4	4	86	32	4	4	5	0	5	5	3
46	15	2	1	2	1	3	3	2	1	31	3	3	3	3	2	2	3	3	2	4	3	10	3	3	2	2	37	16	4	4	3	5	10	3	3	4	11	4	3	4	72	26	4	3	3	4	4	4	3
43	12	1	1	2	1	2	2	2	1	31	3	3	3	3	2	2	3	3	2	4	3	12	4	3	3	2	37	16	4	4	4	4	9	2	3	4	12	4	4	4	60	25	4	3	3	3	4	4	2
52	17	2	2	3	1	3	3	2	1	35	3	4	4	3	2	3	3	4	2	4	3	8	2	3	2	1	37	16	4	4	4	4	10	3	3	4	11	3	4	4	88	35	5	4	3	5	5	5	2
53	15	1	1	3	1	3	3	2	1	38	4	4	4	3	3	2	4	3	2	5	4	9	3	2	2	2	37	16	4	4	4	4	10	2	4	4	11	4	4	3	91	36	5	2	5	5	5	5	4
43	12	1	1	2	1	2	2	2	1	31	3	3	3	3	2	2	3	3	2	4	3	10	3	3	2	2	37	16	4	4	3	5	10	3	3	4	11	4	3	4	70	26	4	3	3	4	4	4	3
46	14	1	1	2	2	2	2	3	1	32	3	3	3	3	2	2	4	3	2	4	3	9	2	3	2	2	37	16	4	4	4	4	9	2	3	4	12	4	4	4	87	36	4	4	5	4	5	5	4
43	12	1	1	2	1	2	2	2	1	31	3	3	3	3	2	2	3	3	2	4	3	10	3	3	2	2	37	15	4	4	3	4	11	2	4	5	11	4	3	4	74	29	3	3	4	4	4	4	3
43	12	1	1	2	1	2	2	2	1	31	3	3	3	3	2	2	3	3	2	4	3	13	3	2	4	4	37	16	4	4	4	4	10	3	3	4	11	4	4	3	66	21	4	3	1	3	4	1	4
46	13	2	1	2	1	2	2	2	1	33	3	4	3	3	2	2	3	3	3	4	3	13	3	3	4	3	38	16	3	4	4	5	9	3	2	4	13	5	4	4	84	29	4	4	3	5	3	5	0
45	13	1	1	2	1	3	2	2	1	32	3	3	3	3	2	2	4	3	2	4	3	11	3	3	2	3	38	16	4	4	4	4	10	3	3	4	12	4	4	4	81	33	5	4	3	5	5	5	0
56	17	1	2	2	2	2	4	2	2	39	4	4	3	4	4	3	4	4	2	4	3	8	3	3	1	1	38	16	4	4	4	4	10	3	3	4	12	4	4	4	90	36	5	3	5	6	3	5	4
59	21	4	2	4	2	3	3	2	1	38	3	4	4	3	3	2	4	4	3	5	3	9	3	2	2	2	38	16	4	4	4	4	10	3	3	4	12	4	4	4	91	34	5	4	5	3	5	4	3
49	15	2	1	2	1	3	3	2	1	34	3	3	4	3	2	2	3	3	2	5	4	8	2	3	1	2	38	18	5	5	4	4	10	3	3	4	10	3	4	3	85	31	3	4	3	4	5	5	3
60	19	3	1	3	1	3	4	3	1	41	3	4	4	3	4	3	5	3	4	5	3	6	2	2	1	1	38	16	4	4	4	4	10	3	3	4	12	4	4	4	92	30	5	3	2	4	5	5	2
43	12	1	1	2	1	2	2	2	1	31	3	3	3	3	2	2	3	3	2	4	3	12	3	3	2	4	38	16	4	4	4	4	10	3	3	4	12	4	4	4	65	24	4	0	4	4	2	4	2
43	12	1	1	2	1	2	2	2	1	31	3	3	3	3	2	2	3	3	2	4	3	13	3	3	3	4	38	17	5	5	2	5	12	3	4	5	9	5	2	2	73	22	4	3	2	4	3	3	2
46	14	2	1	2	1	3	2	2	1	32	3	4	3	3	2	2	3	3	2	4	3	9	3	3	1	2	38	16	4	4	3	5	11	3	4	4	11	4	3	4	88	34	5	4	2	5	5	5	4
45	12	1	1	2	1	2	2	2	1	33	3	3	3	3	2	2	3	3	3	4	4	10	3	3	2	2	38	16	4	4	4	4	10	3	3	4	12	4	4	4	85	32	5	4	2	4	5	4	3
48	15	2	1	3	1	3	2	2	1	33	3	3	4	3	2	2	3	3	2	4	4	10	3	3	2	2	38	16	4	4	4	4	10	3	3	4	12	4	4	4	95	36	5	4	5	5	5	5	1
47	14	1	1	2	1	2	2	4	1	33	3	3	3	3	4	2	3	3	2	4	3	10	3	3	2	2	38	16	4	4	4	4	10	3	3	4	12	4	4	4	86	30	4	4	5	2	4	5	2
46	14	2	1	2	1	3	2	2	1	32	3	3	3	3	3	2	3	3	2	4	3	9	2	3	2	2	38	16	4	4	4	4	10	3	3	4	12	4	4	4	92	40	5	4	5	5	6	5	4
28	10	1	1	2	1	1	1	2	1	18	1	2	1	2	1	2	2	2	2	2	1	18	5	4	4	5	38	16	4	4	4	4	10	3	3	4	12	4	4	4	55	26	4	3	4	4	4	4	0
59	21	4	2	4	2	3	3	2	1	38	3	4	4	3	3	2	4	4	3	5	3	6	2	1	2	1	38	18	5	5	4	4	10	3	3	4	10	3	4	3	95	36	5	4	4	5	6	5	4
45	13	1	2	2	1	2	2	2	1	32	3	3	3	3	3	2	3	3	2	4	3	8	3	1	2	2	38	16	4	4	4	4	10	3	3	4	12	4	4	4	77	33	3	4	4	4	6	5	3
48	15	2	1	3	1	3	2	2	1	33	3	3	4	3	2	2	3	3	2	4	4	10	3	3	2	2	38	16	4	4	4	4	10	3	3	4	12	4	4	4	88	39	5	4	5	5	5	5	4
45	12	1	1	2	1	2	2	2	1	33	3	3	3	3	3	2	3	4	2	4	3	9	3	2	2	2	38	16	4	4	4	4	10	3	3	4	12	4	4	4	88	35	5	4	5	2	5	5	4
48	15	2	1	3	1	3	2	2	1	33	3	3	4	3	2	2	3	3	2	4	4	10	3	3	2	2	38	16	4	4	4	4	10	3	3	4	12	4	4	4	92	35	5	4	5	5	3	4	3
44	13	1	1	2	1	3	2	2	1	31	3	3	3	3	2	2	3	3	2	4	3	10	3	3	2	2	38	16	4	4	4	4	10	3	3	4	12	4	4	4	79	32	5	4	4	4	4	4	3
43	12	1	1	2	1	2	2	2	1	31	3	3	3	3	2	2	3	3	2	4	3	11	3	3	3	2	38	16	4	4	4	4	10	3	3	4	12	4	4	4	62	29	4	3	4	4	3	4	3
43	12	1	1	2	1	2	2	2	1	31	3	3	3	3	2	2	3	3	2	4	3	9	2	3	2	2	38	18	5	5	4	4	10	3	3	4	10	3	4	3	49	13	1	1	2	1	2	2	2
45	13	1	2	2	1	2	2	2	1	32	3	3	3	3	3	2	3	3	2	4	3	10	3	2	2	3	38	16	4	4	4	4	10	3	3	4	12	4	4	4	82	34	4	4	4	4	5	5	4
46	14	2	1	2	1	3	2	2	1	32	3	4	3	3	2	2	3	3	2	4	3	9	3	3	1	2	38	16	4	4	4	4	10	3	3	4	12	4	4	4	81	30	5	4	2	5	5	3	2
48	13	1	1	2	1	3	2	2	1	35	3	3	3	3	3	2	3	4	2	5	4	10	3	3	2	2	38	16	4	4	3	5	11	3	4	4	11	4	3	4	88	33	5	2	5	5	5	3	4
45	13	1	2	2	1	2	2	2	1	32	3	3	3	3	3	2	3	3	2	4	3	8	3	1	2	2	38	16	4	4	4	4	10	3	3	4	12	4	4	4	56	21	3	2	3	3	3	3	2
48	15	2	1	3	1	3	2	2	1	33	3	3	4	3	2	2	3	3	2	4	4	11	3	3	2	3	38	16	4	4	4	4	10	3	3	4	12	4	4	4	88	30	5	2	3	5	2	3	4
47	14	2	1	2	1	2	3	2	1	33	3	3	3	4	2	3	3	3	2	4	3	12	2	4	3	3	38	16	4	4	4	4	10	3	3	4	12	4	4	4	80	33	3	4	5	3	5	5	3
46	15	2	1	2	1	3	3	2	1	31	3	3	3	3	2	2	3	3	2	4	3	13	3	3	3	4	38	16	4	4	4	4	10	3	3	4	12	4	4	4	68	25	4	1	4	3	4	4	3
45	12	1	1	2	1	2	2	2	1	33	3	3	3	3	3	2	3	4	2	4	3	9	2	3	2	2	38	16	4	4	4	4	10	3	3	4	12	4	4	4	90	36	4	4	5	3	5	5	4
44	12	1	1	2	1	2	2	2	1	32	3	3	3	3	2	3	3	3	2	4	3	10	3	3	2	2	38	18	5	5	4	4	10	3	3	4	10	3	4	3	87	33	3	4	5	4	5	5	3
46	13	1	1	2	2	2	2	2	1	33	3	3	3	4	2	2	3	4	2	4	3	10	3	3	2	2	38	17	5	5	2	5	12	3	4	5	9	5	2	2	78	30	4	3	4	4	4	4	3
44	13	1	1	2	2	2	2	2	1	31	3	3	3	3	2	2	3	3	2	4	3	14	3	3	4	4	38	16	4	4	4	4	10	3	3	4	12	4	4	4	70	31	5	3	4	4	4	4	3
45	12	1	1	2	1	2	2	2	1	33	3	4	3	3	2	2	3	3	2	5	3	18	4	4	5	5	39	14	3	4	5	2	12	3	4	5	13	4	5	4	71	25	5	3	2	4	0	4	3
45	13	1	1	2	2	2	2	2	1	32	3	3	3	3	2	3	3	3	2	4	3	13	4	3	3	3	39	17	4	4	4	5	12	3	4	5	10	4	4	2	69	30	4	3	3	4	4	4	3
49	15	2	1	2	1	3	3	2	1	34	3	4	4	3	2	2	4	3	2	4	3	8	3	3	1	1	39	19	5	5	4	5	10	4	4	2	10	3	4	3	92	36	5	1	5	5	5	5	4
48	14	1	1	2	1	2	4	2	1	34	3	3	3	3	3	2	3	5	2	4	3	10	3	3	2	2	39	17	5	4	4	4	10	3	3	4	12	4	4	4	83	31	4	3	4	3	4	4	3
46	14	1	2	2	1	3	2	2	1	32	3	3	3	4	2	2	3	3	2	4	3	10	3	3	2	2	39	16	4	4	4	4	11	3	3	5	12	4	4	4	87	36	5	3	5	5	4	5	4
44	12	1	1	2	1	2	2	2	1	32	3	3	3	3	2	3	3	3	2	4	3	9	2	3	2	2	39	16	5	1	5	5	10	3	3	4	13	4	5	4	57	21	2	1	4	2	4	2	3
47	15	1	2	3	1	3	2	2	1	32	3	3	3	4	2	2	3	3	2	4	3	10	3	3	2	2	39	16	4	4	4	4	11	3	3	5	12	4	4	4	87	32	2	4	3	5	3	5	4
46	14	1	2	2	1	3	2	2	1	32	3	3	3	4	2	2	3	3	2	4	3	10	3	3	2	2	39	16	4	4	4	4	11	3	3	5	12	4	4	4	84	26	4	3	4	2	1	5	4
45	14	1	1	2	1	2	4	2	1	31	3	3	3	3	2	2	3	3	2	4	3	11	3	3	2	3	39	16	5	1	5	5	10	3	3	4	13	4	5	4	62	26	4	3	3	4	4	4	3
46	14	1	2	2	1	3	2	2	1	32	3	3	3	4	2	2	3	3	2	4	3	10	3	3	2	2	39	16	4	4	4	4	11	3	3	5	12	4	4	4	84	33	5	3	5	5	4	5	2
47	14	2	1	2	1	2	3	2	1	33	3	5	3	3	2	2	3	3	2	4	3	7	2	2	2	1	39	17	5	4	4	4	10	3	3	4	12	4	4	4	77	31	4	3	4	4	4	5	3
43	12	1	1	2	1	2	2	2	1	31	3	3	3	3	2	2	3	3	2	4	3	20	5	5	5	5	40	16	4	3	4	5	11	3	4	4	13	5	4	4	72	24	3	2	3	3	2	4	3
43	12	1	1	2	1	2	2	2	1	31	3	3	3	3	2	2	3	3	2	4	3	12	4	2	3	3	40	17	4	4	4	5	11	3	4	4	12	4	4	4	64	26	4	3	5	3	3	4	3
44	12	1	1	2	1	2	2	2	1	32	3	3	3	3	2	2	4	3	2	4	3	11	3	3	2	3	40	18	5	5	4	4	10	3	3	4	12	4	5	3	77	31	5	3	4	4	4	4	3
43	12	1	1	2	1	2	2	2	1	31	3	3	3	3	2	2	3	3	2	4	3	10	3	3	2	2	40	17	4	4	4	5	11	3	4	4	12	4	4	4	78	32	5	3	5	3	4	5	3
48	13	1	1	2	2	2	2	2	1	35	3	3	3	4	2	2	3	5	2	5	3	10	3	2	2	3	41	18	5	5	4	4	11	4	3	4	12	4	4	4	81	34	3	3	5	4	5	5	4
47	14	1	1	3	1	2	3	2	1	33	3	3	3	4	2	3	3	3	2	4	3	13	3	3	4	3	41	18	5	5	3	5	10	2	3	5	13	5	3	5	91	34	5	4	3	5	5	5	2
70	25	2	4	3	1	3	5	3	4	45	3	4	5	5	4	3	4	5	2	5	5	6	2	2	1	1	41	18	5	4	4	5	10	3	3	4	13	5	4	4	101	39	5	4	5	5	5	5	4
43	12	1	1	2	1	2	2	2	1	31	3	3	3	3	2	2	3	3	2	4	3	10	3	3	2	2	41	18	5	5	4	4	11	3	4	4	12	4	4	4	46	19	3	2	2	3	2	2	1
45	13	1	1	3	1	2	2	2	1	32	3	3	3	3	3	2	3	3	2	4	3	9	2	3	2	2	41	18	5	5	4	4	11	3	4	4	12	4	4	4	67	26	4	2	4	4	2	4	4
45	12	1	1	2	1	2	2	2	1	33	3	3	3	4	2	2	4	3	2	4	3	6	2	2	1	1	41	18	4	5	4	5	11	3	4	4	12	4	4	4	64	24	4	3	2	4	2	4	3
43	12	1	1	2	1	2	2	2	1	31	3	3	3	3	2	2	3	3	2	4	3	20	5	5	5	5	41	18	5	5	4	4	11	4	3	4	12	4	4	4	50	26	4	1	4	4	5	4	3
43	12	1	1	2	1	2	2	2	1	31	3	3	3	3	2	2	3	3	2	4	3	10	3	3	2	2	41	18	5	5	3	5	10	2	3	5	13	5	3	5	76	29	4	3	4	4	4	4	3
47	13	1	1	2	1	3	2	2	1	34	3	3	4	3	3	2	3	4	2	4	3	9	3	2	2	2	41	18	5	5	4	4	11	4	3	4	12	4	4	4	84	36	4	3	5	5	5	6	4
43	12	1	1	2	1	2	2	2	1	31	3	3	3	3	2	2	3	3	2	4	3	8	3	3	1	1	41	19	5	5	4	5	10	4	4	2	12	3	4	5	78	26	3	3	4	3	4	4	3
43	12	1	1	2	1	2	2	2	1	31	3	3	3	3	2	2	3	3	2	4	3	10	3	3	2	2	41	18	5	5	3	5	10	2	3	5	13	5	3	5	55	26	4	3	4	4	3	3	2
47	14	1	1	3	1	2	3	2	1	33	3	3	3	4	2	3	3	3	2	4	3	10	3	3	2	2	41	18	5	5	3	5	10	2	3	5	13	5	3	5	83	26	5	4	1	5	5	5	0
49	15	2	1	2	1	3	3	2	1	34	3	3	4	3	2	2	3	3	2	5	4	9	2	3	2	2	41	18	5	5	4	4	11	3	4	4	12	4	4	4	86	34	1	4	5	4	5	5	4
50	14	1	3	2	1	2	2	2	1	36	3	3	3	4	4	2	3	5	2	4	3	8	3	2	1	2	41	18	5	4	4	5	10	3	3	4	13	5	4	4	93	35	5	2	5	5	5	5	4
48	17	1	1	3	1	3	3	4	1	31	3	3	3	3	2	2	3	3	2	4	3	9	2	3	2	2	42	20	5	5	5	5	7	2	1	4	15	5	5	5	79	33	4	4	4	4	4	5	3
44	12	1	1	2	1	2	2	2	1	32	3	3	3	3	2	2	4	3	2	4	3	16	2	3	3	4	42	19	5	5	4	5	11	2	4	5	12	4	4	4	87	31	4	4	5	5	5	5	0
49	16	2	1	3	1	2	4	2	1	33	3	3	3	4	2	2	3	3	3	4	3	10	3	3	2	2	42	19	5	5	4	5	11	2	4	5	12	4	4	4	89	36	4	4	5	5	6	5	4
49	16	2	1	3	1	2	4	2	1	33	3	3	3	4	2	2	3	3	3	4	3	9	3	3	1	2	42	19	5	5	4	5	11	2	4	5	12	4	4	4	85	33	4	4	5	5	5	3	4
48	17	1	1	3	1	3	3	4	1	31	3	3	3	3	2	2	3	3	2	4	3	8	3	2	1	2	42	20	5	5	5	5	7	2	1	4	15	5	5	5	77	30	3	3	5	4	5	5	2
46	13	1	1	2	1	2	3	2	1	33	3	3	5	3	2	2	3	3	2	4	3	9	3	2	2	2	43	18	5	4	4	5	12	3	4	5	13	5	4	4	88	36	5	2	5	4	6	5	4
46	13	1	1	2	1	3	2	2	1	33	3	3	4	3	2	2	3	4	2	4	3	9	3	3	1	2	43	16	4	4	4	4	13	4	4	5	14	5	4	5	83	26	2	2	5	1	5	4	3
44	12	1	1	2	1	2	2	2	1	32	3	3	3	3	2	3	3	3	2	4	3	9	3	3	2	1	43	18	5	4	4	5	13	4	4	5	12	4	4	4	68	26	4	2	4	2	4	5	2
84	31	3	3	5	3	5	5	4	3	53	5	5	5	5	5	4	5	5	4	5	5	5	1	2	1	1	43	18	5	4	4	5	13	4	4	5	12	4	4	4	94	39	5	4	5	5	5	5	4
44	13	1	1	2	1	3	2	2	1	31	3	3	3	3	2	2	3	3	2	4	3	10	3	3	2	2	43	20	5	5	5	5	10	3	3	4	13	4	5	4	74	26	3	2	3	3	4	4	3
45	12	1	1	2	1	2	2	2	1	33	3	3	3	3	2	2	3	3	3	4	4	9	3	2	2	2	43	18	5	4	4	5	13	4	4	5	12	4	4	4	72	30	4	1	4	4	6	4	3
44	12	1	1	2	1	2	2	2	1	32	3	3	4	3	2	2	3	3	2	4	3	11	4	2	2	3	43	20	5	5	5	5	10	3	3	4	13	4	5	4	64	26	6	2	4	3	3	4	1
44	12	1	1	2	1	2	2	2	1	32	3	3	3	3	2	2	4	3	2	4	3	11	3	3	2	3	43	18	5	4	4	5	13	4	4	5	12	4	4	4	73	30	4	3	4	4	4	4	3
48	15	1	3	2	1	3	2	2	1	33	3	3	3	3	2	2	5	3	2	4	3	9	3	3	1	2	43	18	5	4	4	5	12	3	4	5	13	5	4	4	88	36	5	4	3	6	5	5	4
88	34	3	4	4	4	5	5	5	4	54	5	5	5	5	5	4	5	5	5	5	5	6	2	2	1	1	44	18	5	4	4	5	12	3	4	5	14	5	4	5	94	35	5	4	5	5	4	5	1
48	13	1	1	2	2	2	2	2	1	35	3	3	3	4	2	2	3	5	2	5	3	9	2	3	2	2	44	19	5	5	4	5	13	4	4	5	12	4	4	4	83	34	5	3	5	5	5	5	0
51	15	2	1	3	1	2	3	2	1	36	3	3	4	3	2	3	4	4	2	5	3	6	2	2	1	1	44	18	5	4	5	4	12	4	4	4	14	5	5	4	88	34	5	4	4	3	3	5	4
32	12	1	1	2	1	3	1	2	1	20	1	1	1	3	1	2	2	2	3	2	2	17	5	4	4	4	44	18	4	5	4	5	12	3	4	5	14	5	4	5	63	26	4	3	2	4	3	4	3
47	12	1	1	2	1	2	2	2	1	35	3	3	5	3	2	2	5	3	2	4	3	9	2	3	2	2	44	18	5	4	5	4	12	4	4	4	14	5	5	4	83	33	5	3	5	5	2	5	2
60	23	4	2	2	4	4	2	4	1	37	3	4	3	3	2	2	3	5	4	5	3	8	3	1	2	2	45	18	4	5	5	4	13	4	4	5	14	4	5	5	101	46	5	4	6	5	5	5	6
58	17	2	1	3	1	3	3	3	1	41	4	4	4	4	3	2	4	4	3	5	4	5	2	1	1	1	45	18	5	4	4	5	13	4	4	5	14	5	4	5	93	36	5	4	3	5	5	5	4
46	14	1	1	3	1	3	2	2	1	32	3	3	3	3	2	2	3	4	2	4	3	10	3	3	2	2	45	19	5	5	4	5	13	4	4	5	13	5	4	4	85	26	5	0	4	6	5	3	4
47	14	2	1	2	1	2	3	2	1	33	3	3	4	3	2	2	4	3	2	4	3	9	3	3	1	2	45	19	5	4	5	5	11	3	4	4	15	5	5	5	91	36	5	4	5	5	5	5	2
48	16	2	1	3	1	3	3	2	1	32	3	3	3	3	2	2	3	3	2	5	3	10	3	3	2	2	45	19	5	5	4	5	12	3	4	5	14	5	4	5	89	36	5	4	5	4	4	5	4
43	12	1	1	2	1	2	2	2	1	31	3	3	3	3	2	2	3	3	2	4	3	13	3	3	3	4	45	18	5	4	4	5	13	4	4	5	14	5	4	5	60	29	5	3	4	4	4	4	3
51	12	1	1	2	1	2	2	2	1	39	4	4	4	4	3	3	4	4	2	4	3	5	2	1	1	1	45	20	5	5	5	5	12	3	4	5	13	4	5	4	88	35	4	4	4	5	5	4	4
43	12	1	1	2	1	2	2	2	1	31	3	3	3	3	2	2	3	3	2	4	3	16	4	3	5	4	45	19	5	5	4	5	13	4	4	5	13	5	4	4	58	29	4	3	4	4	3	4	3
48	16	2	1	3	1	3	3	2	1	32	3	3	3	3	2	2	3	3	2	5	3	9	3	3	1	2	45	19	5	5	4	5	12	3	4	5	14	5	4	5	81	33	5	4	4	3	4	5	4
48	16	2	1	3	1	3	3	2	1	32	3	3	3	3	2	2	3	3	2	5	3	9	3	3	1	2	45	19	5	5	4	5	12	3	4	5	14	5	4	5	51	25	4	3	3	3	4	4	2
43	12	1	1	2	1	2	2	2	1	31	3	3	3	3	2	2	3	3	2	4	3	10	3	3	2	2	45	19	5	5	4	5	13	4	4	5	13	5	4	4	85	36	5	4	4	5	5	5	4
48	16	2	1	3	1	3	3	2	1	32	3	3	3	3	2	2	3	3	2	5	3	10	3	3	2	2	45	19	5	5	4	5	12	3	4	5	14	5	4	5	82	33	5	2	5	4	4	5	2
44	12	1	1	2	1	2	2	2	1	32	3	3	3	3	2	3	3	3	2	4	3	14	3	3	4	4	45	19	5	5	4	5	12	3	4	5	14	5	4	5	61	26	4	1	4	4	3	4	3
43	12	1	1	2	1	2	2	2	1	31	3	3	3	3	2	2	3	3	2	4	3	15	3	4	4	4	45	18	5	4	4	5	13	4	4	5	14	5	4	5	37	11	1	0	2	2	2	2	0
46	13	1	1	2	1	3	2	2	1	33	3	3	4	3	3	2	3	3	2	4	3	10	3	3	2	2	45	20	5	5	5	5	12	3	4	5	13	4	5	4	74	29	3	3	4	4	4	4	3
46	13	1	1	2	1	2	3	2	1	33	3	3	4	3	2	2	4	3	2	4	3	9	2	3	2	2	45	19	5	4	5	5	11	3	4	4	15	5	5	5	89	35	5	4	5	5	5	3	4
54	20	1	1	3	2	4	2	4	3	34	3	3	3	4	2	2	3	3	4	4	3	11	2	3	3	3	46	19	5	4	5	5	13	4	4	5	14	4	5	5	96	39	5	4	5	5	5	5	4
51	16	1	1	3	1	3	2	3	2	35	3	4	4	3	2	2	4	3	2	5	3	11	3	3	3	2	46	20	5	5	5	5	12	3	4	5	14	4	5	5	84	26	1	2	5	4	5	5	4
47	13	1	1	3	1	2	2	2	1	34	4	4	4	3	2	2	3	3	2	4	3	9	4	5	4	4	46	19	4	5	5	5	13	4	4	5	14	5	5	4	91	32	5	2	5	5	0	5	4
48	13	1	1	3	1	2	2	2	1	35	3	4	3	5	2	2	3	3	3	4	3	14	4	3	4	3	46	18	4	5	5	4	13	4	4	5	15	5	5	5	94	35	5	4	3	5	5	5	2
50	13	1	1	2	2	2	2	2	1	37	3	4	3	3	3	4	3	5	2	4	3	9	3	2	2	2	46	18	4	5	5	4	13	4	4	5	15	5	5	5	95	39	5	4	5	5	5	5	4
49	18	1	1	5	3	3	2	2	1	31	3	3	3	3	2	2	3	3	2	4	3	10	3	3	2	2	46	18	5	4	5	4	13	4	4	5	15	5	5	5	83	30	5	3	4	3	4	4	3
47	14	1	1	2	2	2	3	2	1	33	3	3	4	4	2	2	3	3	2	4	3	9	3	2	2	2	46	19	5	4	5	5	12	4	4	4	15	5	5	5	21	6	4	0	2	0	1	1	1
46	13	1	1	2	2	2	2	2	1	33	3	3	3	4	2	2	3	4	2	4	3	5	2	1	1	1	46	18	5	3	5	5	13	4	4	5	15	5	5	5	72	31	4	3	4	4	4	5	4
45	13	1	1	2	2	2	2	2	1	32	3	3	3	3	3	2	3	3	2	4	3	8	2	2	2	2	46	20	5	5	5	5	12	3	4	5	14	5	5	4	92	34	4	4	5	1	5	5	4
46	14	1	1	2	1	4	2	2	1	32	3	3	3	3	2	3	3	3	2	4	3	9	2	3	2	2	46	18	5	3	5	5	13	4	4	5	15	5	5	5	84	33	5	3	5	6	3	5	2
47	14	1	2	2	1	2	2	3	1	33	3	3	3	3	2	4	3	3	2	4	3	14	3	3	4	4	46	19	5	4	5	5	12	3	4	5	15	5	5	5	76	22	5	2	1	3	1	4	4
46	14	2	1	2	1	3	2	2	1	32	3	4	3	3	2	2	3	3	2	4	3	10	3	3	2	2	46	20	5	5	5	5	12	3	4	5	14	5	5	4	82	32	5	4	2	5	5	4	4
48	13	1	1	2	1	3	2	2	1	35	3	3	3	3	3	2	3	4	2	5	4	10	3	3	2	2	46	18	5	3	5	5	13	4	4	5	15	5	5	5	35	19	3	2	2	3	2	2	1
45	13	1	2	2	1	2	2	2	1	32	3	3	3	3	3	2	3	3	2	4	3	15	4	3	5	3	46	18	5	3	5	5	13	4	4	5	15	5	5	5	49	21	4	3	2	4	3	3	2
43	12	1	1	2	1	2	2	2	1	31	3	3	3	3	2	2	3	3	2	4	3	10	3	3	2	2	46	20	5	5	5	5	11	2	4	5	15	5	5	5	87	33	4	3	4	5	5	4	3
48	15	2	1	3	1	3	2	2	1	33	3	3	4	3	2	2	3	3	2	4	4	12	4	3	2	3	46	20	5	5	5	5	12	3	4	5	14	5	5	4	54	16	3	2	2	3	2	1	0
44	13	1	1	2	1	3	2	2	1	31	3	3	3	3	2	2	3	3	2	4	3	12	3	2	3	4	46	18	5	3	5	5	13	4	4	5	15	5	5	5	82	30	4	4	3	5	5	3	2
49	14	1	3	2	1	2	2	2	1	35	3	3	3	3	4	3	3	3	2	5	3	8	3	3	1	1	46	19	5	4	5	5	13	4	4	5	14	4	5	5	83	31	5	4	3	2	2	5	4
47	14	1	3	2	1	2	2	2	1	33	3	3	3	3	4	2	3	3	2	4	3	6	1	2	1	2	46	19	5	5	4	5	13	4	4	5	14	5	4	5	91	36	5	4	3	6	6	6	4
48	15	1	2	3	1	2	3	2	1	33	3	3	4	3	2	3	3	3	2	4	3	9	3	2	2	2	46	19	4	5	5	5	13	4	4	5	14	5	5	4	83	26	5	4	4	4	5	3	2
45	13	1	1	3	1	2	2	2	1	32	3	3	4	3	2	2	3	3	2	4	3	9	2	3	2	2	46	20	5	5	5	5	12	3	4	5	14	4	5	5	86	32	5	2	5	2	5	5	4
46	14	1	2	2	1	3	2	2	1	32	3	3	3	3	2	3	3	3	2	4	3	9	2	3	2	2	46	19	5	4	5	5	12	4	4	4	15	5	5	5	88	35	5	4	5	4	5	2	4
46	13	1	1	3	1	2	2	2	1	33	3	4	3	3	2	2	3	3	3	4	3	8	2	2	2	2	46	18	5	4	5	4	13	4	4	5	15	5	5	5	90	36	5	3	5	5	5	5	4
46	13	1	1	2	2	2	2	2	1	33	3	4	3	3	3	2	3	3	2	4	3	7	2	1	2	2	46	18	4	5	5	4	13	4	4	5	15	5	5	5	96	39	5	4	5	5	5	5	4
70	25	2	4	3	1	3	5	3	4	45	3	4	5	5	4	3	4	5	2	5	5	6	2	1	2	1	46	19	5	4	5	5	12	3	4	5	15	5	5	5	97	39	5	4	5	5	5	5	4
34	12	1	1	2	1	2	2	2	1	22	1	3	1	3	1	2	2	3	2	2	2	4	1	1	1	1	47	20	5	5	5	5	12	3	4	5	15	5	5	5	83	33	5	3	5	3	2	5	4
34	11	1	1	2	1	2	1	2	1	23	2	2	1	2	2	2	2	3	2	3	2	4	1	1	1	1	47	20	5	5	5	5	13	4	4	5	14	4	5	5	82	35	5	4	2	5	5	5	4
39	13	1	1	3	1	2	2	2	1	26	3	2	2	2	2	2	2	3	2	3	3	4	1	1	1	1	47	20	5	5	5	5	13	4	4	5	14	4	5	5	82	31	2	2	5	5	5	4	4
40	14	1	2	2	1	2	3	2	1	26	1	3	2	3	2	2	2	3	2	3	3	5	1	1	2	1	47	19	5	5	5	4	13	4	4	5	15	5	5	5	81	30	4	4	5	5	0	5	3
43	12	1	1	2	1	2	2	2	1	31	3	3	3	3	2	2	3	3	2	4	3	5	2	1	1	1	47	20	5	5	5	5	13	4	4	5	14	5	5	4	80	34	5	4	1	5	5	5	4
43	12	1	1	2	1	2	2	2	1	31	3	3	3	3	2	2	3	3	2	4	3	5	2	1	1	1	47	20	5	5	5	5	13	4	4	5	14	5	5	4	46	2	0	0	1	1	0	2	0
43	12	1	1	2	1	2	2	2	1	31	3	3	3	3	2	2	3	3	2	4	3	5	4	3	3	3	47	20	5	5	5	5	13	4	4	5	14	5	5	4	44	16	3	2	3	2	2	3	1
43	12	1	1	2	1	2	2	2	1	31	3	3	3	3	2	2	3	3	2	4	3	6	2	2	1	1	47	20	5	5	5	5	13	4	4	5	14	5	5	4	39	12	1	1	2	2	2	2	0
43	12	1	1	2	1	2	2	2	1	31	3	3	3	3	2	2	3	3	2	4	3	6	2	2	1	1	47	20	5	5	5	5	13	4	4	5	14	5	5	4	77	29	2	2	5	5	5	4	4
43	12	1	1	2	1	2	2	2	1	31	3	3	3	3	2	2	3	3	2	4	3	6	2	1	1	2	47	19	5	5	5	4	13	4	4	5	15	5	5	5	77	26	5	2	4	4	1	5	2
43	12	1	1	2	1	2	2	2	1	31	3	3	3	3	2	2	3	3	2	4	3	7	2	2	1	2	47	20	5	5	5	5	13	4	4	5	14	4	5	5	81	31	5	2	3	5	5	5	4
43	12	1	1	2	1	2	2	2	1	31	3	3	3	3	2	2	3	3	2	4	3	7	2	2	1	2	47	20	5	5	5	5	12	3	4	5	15	5	5	5	51	25	4	3	3	3	4	4	2
43	12	1	1	2	1	2	2	2	1	31	3	3	3	3	2	2	3	3	2	4	3	8	2	2	2	2	47	20	5	5	5	5	13	4	4	5	14	4	5	5	52	24	4	3	3	3	4	4	2
43	12	1	1	2	1	2	2	2	1	31	3	3	3	3	2	2	3	3	2	4	3	8	2	2	2	2	48	20	5	5	5	5	13	4	4	5	15	5	5	5	96	36	5	2	5	5	5	5	4
44	13	1	1	2	1	3	2	2	1	31	3	3	3	3	2	2	3	3	2	4	3	8	2	3	2	1	48	20	5	5	5	5	13	4	4	5	15	5	5	5	95	33	5	4	3	5	5	5	2
44	12	1	1	2	1	2	2	2	1	32	3	3	3	3	2	2	4	3	2	4	3	8	2	3	2	1	48	20	5	5	5	5	13	4	4	5	15	5	5	5	95	36	5	4	5	5	4	5	4
44	12	1	1	2	1	2	2	2	1	32	3	3	3	3	2	2	4	3	2	4	3	9	2	3	2	2	48	20	5	5	5	5	13	4	4	5	15	5	5	5	95	36	5	4	4	5	5	5	4
44	13	1	1	2	1	3	2	2	1	31	3	3	3	3	2	2	3	3	2	4	3	9	2	3	2	2	48	20	5	5	5	5	13	4	4	5	15	5	5	5	95	36	5	4	5	3	5	5	4
44	12	1	1	2	1	2	2	2	1	32	3	3	3	3	2	2	3	3	2	5	3	9	2	3	2	2	48	20	5	5	5	5	13	4	4	5	15	5	5	5	93	36	5	4	5	4	6	3	4
44	13	1	1	2	1	3	2	2	1	31	3	3	3	3	2	2	3	3	2	4	3	9	3	3	2	1	48	20	5	5	5	5	13	4	4	5	15	5	5	5	92	35	4	3	4	4	5	5	4
44	12	1	1	2	1	2	2	2	1	32	3	3	3	3	3	2	3	3	2	4	3	9	3	2	2	2	48	20	5	5	5	5	13	4	4	5	15	5	5	5	92	36	5	4	5	5	3	5	4
44	12	1	1	2	1	2	2	2	1	32	3	3	3	3	2	2	4	3	2	4	3	9	3	3	2	1	48	20	5	5	5	5	13	4	4	5	15	5	5	5	91	35	5	2	5	5	5	3	6
44	12	1	1	2	1	2	2	2	1	32	3	3	3	4	2	2	3	3	2	4	3	9	3	3	2	1	48	20	5	5	5	5	13	4	4	5	15	5	5	5	91	36	5	2	5	5	5	5	4
44	13	1	1	2	1	2	3	2	1	31	3	3	3	3	2	2	3	3	2	4	3	9	2	3	2	2	48	20	5	5	5	5	13	4	4	5	15	5	5	5	91	34	5	4	4	3	3	5	4
45	14	1	1	2	2	3	2	2	1	31	3	3	3	3	2	2	3	3	2	4	3	9	3	3	2	1	48	20	5	5	5	5	13	4	4	5	15	5	5	5	89	33	5	2	5	5	5	3	4
45	13	2	1	2	1	2	2	2	1	32	3	3	3	3	3	2	3	3	2	4	3	9	3	2	2	2	48	20	5	5	5	5	13	4	4	5	15	5	5	5	89	32	5	3	5	1	5	5	2
45	14	1	1	3	1	3	2	2	1	31	3	3	3	3	2	2	3	3	2	4	3	9	3	2	2	2	48	20	5	5	5	5	13	4	4	5	15	5	5	5	89	33	3	4	5	5	4	5	2
46	13	1	1	3	1	2	2	2	1	33	4	3	4	3	2	2	3	3	2	4	3	10	3	3	2	2	48	20	5	5	5	5	13	4	4	5	15	5	5	5	89	36	5	4	4	2	6	5	4
46	13	1	1	2	1	3	2	2	1	33	3	3	3	3	2	3	3	4	2	4	3	10	3	2	2	3	48	20	5	5	5	5	13	4	4	5	15	5	5	5	88	33	5	3	5	3	2	5	4
46	14	1	2	2	1	3	2	2	1	32	3	3	4	3	2	2	3	3	2	4	3	10	3	3	2	2	48	20	5	5	5	5	13	4	4	5	15	5	5	5	88	32	1	2	5	4	5	5	4
46	13	1	1	2	1	3	2	2	1	33	3	3	3	3	2	3	3	4	2	4	3	10	3	3	2	2	48	20	5	5	5	5	13	4	4	5	15	5	5	5	87	36	5	4	3	6	5	5	3
46	13	1	1	2	1	3	2	2	1	33	3	3	3	3	2	3	3	4	2	4	3	10	3	3	2	2	48	20	5	5	5	5	13	4	4	5	15	5	5	5	87	36	5	4	3	5	5	5	4
46	14	1	2	2	1	3	2	2	1	32	3	3	4	3	2	2	3	3	2	4	3	10	3	3	2	2	48	20	5	5	5	5	13	4	4	5	15	5	5	5	87	36	5	4	5	3	5	5	4
46	13	1	1	2	1	3	2	2	1	33	3	3	3	3	2	3	3	4	2	4	3	10	3	3	2	2	48	20	5	5	5	5	13	4	4	5	15	5	5	5	86	34	5	4	2	5	5	5	2
46	13	1	1	2	1	3	2	2	1	33	3	3	3	3	2	3	3	3	2	5	3	10	3	2	2	3	48	20	5	5	5	5	13	4	4	5	15	5	5	5	85	36	5	3	4	4	6	5	4
46	14	1	1	3	1	3	2	2	1	32	3	3	3	3	2	2	4	3	2	4	3	10	3	3	2	2	48	20	5	5	5	5	13	4	4	5	15	5	5	5	85	36	4	4	4	5	5	5	6
46	13	1	1	3	1	2	2	2	1	33	4	3	4	3	2	2	3	3	2	4	3	10	3	3	2	2	48	20	5	5	5	5	13	4	4	5	15	5	5	5	84	31	5	4	3	5	1	5	4
47	14	1	3	2	1	2	2	2	1	33	3	3	3	3	4	2	3	3	2	4	3	10	3	3	2	2	48	20	5	5	5	5	13	4	4	5	15	5	5	5	84	29	5	2	5	3	1	5	3
47	14	1	2	2	1	2	2	3	1	33	3	3	3	3	2	4	3	3	2	4	3	10	3	3	2	2	48	20	5	5	5	5	13	4	4	5	15	5	5	5	84	26	2	4	1	5	4	5	4
47	14	1	2	2	1	2	2	3	1	33	3	3	3	3	2	4	3	3	2	4	3	10	3	3	2	2	48	20	5	5	5	5	13	4	4	5	15	5	5	5	84	36	5	4	5	5	5	5	3
47	14	2	1	2	1	2	3	2	1	33	3	5	3	3	2	2	3	3	2	4	3	10	3	3	2	2	48	20	5	5	5	5	13	4	4	5	15	5	5	5	84	33	0	4	3	5	4	5	4
47	14	1	1	2	1	2	2	4	1	33	3	3	3	3	4	2	3	3	2	4	3	10	3	3	2	2	48	20	5	5	5	5	13	4	4	5	15	5	5	5	83	31	3	2	5	3	5	3	4
47	14	1	1	3	1	3	2	2	1	33	3	3	3	4	2	2	3	4	2	4	3	10	3	3	2	2	48	20	5	5	5	5	13	4	4	5	15	5	5	5	80	26	5	4	2	4	5	3	2
48	15	2	1	3	1	2	3	2	1	33	3	4	4	3	2	2	3	3	2	4	3	10	4	2	2	2	48	20	5	5	5	5	13	4	4	5	15	5	5	5	80	30	5	1	5	5	5	3	4
48	14	1	1	2	3	2	2	2	1	34	3	3	3	3	2	4	3	4	2	4	3	10	3	3	2	2	48	20	5	5	5	5	13	4	4	5	15	5	5	5	80	34	5	6	4	4	4	4	3
48	15	2	1	2	1	3	2	3	1	33	3	3	3	3	3	2	3	4	2	4	3	10	3	3	2	2	48	20	5	5	5	5	13	4	4	5	15	5	5	5	80	33	5	2	5	5	5	3	4
48	15	2	1	3	1	2	3	2	1	33	3	4	4	3	2	2	3	3	2	4	3	10	3	3	2	2	48	20	5	5	5	5	13	4	4	5	15	5	5	5	79	26	4	2	3	4	2	3	2
48	15	2	1	3	1	2	3	2	1	33	3	4	4	3	2	2	3	3	2	4	3	10	3	3	2	2	48	20	5	5	5	5	13	4	4	5	15	5	5	5	79	34	5	4	2	4	5	4	4
49	15	2	1	2	1	3	3	2	1	34	3	4	4	3	2	2	4	3	2	4	3	10	3	3	2	2	48	20	5	5	5	5	13	4	4	5	15	5	5	5	77	29	4	3	4	3	4	4	3
49	15	2	1	2	1	3	3	2	1	34	3	3	4	3	2	3	4	3	2	4	3	11	4	3	2	2	48	20	5	5	5	5	13	4	4	5	15	5	5	5	75	26	4	3	3	4	3	4	3
49	15	2	1	2	1	3	3	2	1	34	3	4	4	3	2	2	4	3	2	4	3	11	4	3	2	2	48	20	5	5	5	5	13	4	4	5	15	5	5	5	74	31	5	3	4	4	4	4	3
49	14	1	1	2	1	2	2	4	1	35	3	3	5	3	2	2	3	5	2	4	3	11	3	2	2	4	48	20	5	5	5	5	13	4	4	5	15	5	5	5	73	31	5	3	4	4	4	4	3
50	15	1	2	2	1	4	2	2	1	35	3	3	3	5	2	2	5	3	2	4	3	11	3	3	2	3	48	20	5	5	5	5	13	4	4	5	15	5	5	5	73	33	4	3	4	4	4	5	4
50	15	1	1	2	2	2	2	3	2	35	3	3	3	3	2	3	3	3	2	5	5	11	3	2	3	3	48	20	5	5	5	5	13	4	4	5	15	5	5	5	72	26	3	2	3	3	4	4	3
50	15	1	2	2	1	4	2	2	1	35	3	3	3	5	2	2	5	3	2	4	3	12	3	3	3	3	48	20	5	5	5	5	13	4	4	5	15	5	5	5	72	25	4	3	2	2	2	5	3
51	14	1	1	4	1	2	2	2	1	37	3	5	3	5	2	2	3	3	4	4	3	12	3	3	3	3	48	20	5	5	5	5	13	4	4	5	15	5	5	5	71	26	4	3	4	2	4	3	3
51	18	2	2	2	2	3	2	3	2	33	3	3	3	3	2	2	4	3	2	4	4	13	4	3	2	4	48	20	5	5	5	5	13	4	4	5	15	5	5	5	71	22	2	1	4	2	4	3	3
51	16	2	1	3	1	3	3	2	1	35	3	4	3	3	2	2	4	4	2	5	3	13	3	3	4	3	48	20	5	5	5	5	13	4	4	5	15	5	5	5	71	29	2	4	4	4	4	4	3
51	16	2	1	3	1	3	2	2	2	35	3	3	3	3	2	2	3	3	3	5	5	13	3	3	3	4	48	20	5	5	5	5	13	4	4	5	15	5	5	5	70	26	3	3	4	3	4	4	2
53	15	1	1	3	1	3	3	2	1	38	4	4	4	3	3	2	4	3	2	5	4	13	3	2	4	4	48	20	5	5	5	5	13	4	4	5	15	5	5	5	68	26	4	3	4	2	3	4	3
53	16	2	1	3	1	3	3	2	1	37	4	3	4	3	2	2	4	4	3	4	4	13	4	3	3	3	48	20	5	5	5	5	13	4	4	5	15	5	5	5	68	29	4	3	4	2	4	4	3
55	17	2	1	3	2	3	3	2	1	38	4	4	4	4	2	2	4	4	2	4	4	13	4	3	3	3	48	20	5	5	5	5	13	4	4	5	15	5	5	5	67	26	4	1	4	4	3	4	3
58	17	2	1	3	1	3	3	3	1	41	4	4	4	4	3	2	4	4	3	5	4	14	4	2	4	4	48	20	5	5	5	5	13	4	4	5	15	5	5	5	64	24	4	0	4	4	3	4	1
68	28	4	2	5	2	5	5	4	1	40	4	4	5	4	3	2	4	3	3	5	3	15	3	3	5	4	48	20	5	5	5	5	13	4	4	5	15	5	5	5	62	30	4	3	4	3	4	4	4
69	23	3	4	5	2	3	3	2	1	46	4	4	5	4	4	4	5	4	3	5	4	15	4	4	3	4	48	20	5	5	5	5	13	4	4	5	15	5	5	5	60	22	4	2	4	0	3	4	1
72	21	1	1	2	3	2	2	5	5	51	3	5	5	5	4	4	5	5	5	5	5	15	4	3	5	3	48	20	5	5	5	5	13	4	4	5	15	5	5	5	58	29	4	3	4	4	3	4	3
74	29	4	4	4	3	4	4	4	2	45	5	5	4	5	3	3	4	4	3	5	4	15	4	3	4	4	48	20	5	5	5	5	13	4	4	5	15	5	5	5	52	16	3	2	1	4	3	3	0
87	33	4	4	5	4	5	4	4	3	54	5	5	5	5	5	5	5	5	4	5	5	15	4	4	3	4	48	20	5	5	5	5	13	4	4	5	15	5	5	5	44	19	3	2	3	3	3	3	0
90	36	4	5	4	5	4	5	4	5	54	5	5	5	5	4	5	5	5	5	5	5	17	2	2	1	1	48	20	5	5	5	5	13	4	4	5	15	5	5	5	56	21	3	2	3	3	3	3	2
91	36	4	4	5	4	5	5	5	4	55	5	5	5	5	5	5	5	5	5	5	5	18	5	4	4	5	48	20	5	5	5	5	13	4	4	5	15	5	5	5	76	25	5	2	5	3	1	5	2
92	39	5	5	5	5	5	5	5	4	53	5	5	5	3	5	5	5	5	5	5	5	20	2	2	1	2	48	20	5	5	5	5	13	4	4	5	15	5	5	5	25	13	3	0	1	2	2	3	0
[truncated: 27 more columns]
